# Supplementary material for: Microbe Decoder uncovers functional traits of microbes in microbiome datasets
Source: Nucleic Acids Res. 2026 May 21;54(W1):W160–8. doi: 10.1093/nar/gkag515 (PMC13355083; doi:10.1093/nar/gkag515)
Supplement: gkag515_Supplemental_Files [file gkag515_supplemental_files.zip]

Archive with 2 entries (2 files):
- Supplementary Data.pdf
- Supplementary Datasets.xlsx
