# Supplementary material for: Microbe Decoder uncovers functional traits of microbes in microbiome datasets
Source: Nucleic Acids Res. 2026 May 21;54(W1):W160–8. doi: 10.1093/nar/gkag515 (PMC13355083; doi:10.1093/nar/gkag515)
Supplement: gkag515_Supplemental_Files [file gkag515_supplemental_files.zip › Supplementary Datasets.xlsx]

## Sheet: Supplementary Dataset S1
Dataset S1. Model organisms used to evaluate the metabolic networks tool
Genus	Species	Subspecies	Strain	LPSN ID	Bergey Article link	Primary Literature Article link	Fermentation of glucose	Fermentation of other hexoses	Fermentation of pentoses	Aerobic respiration (generic)	Aerobic respiration of glucose	Aerobic respiration of other hexoses	Aerobic respiration of pentoses	Aerobic respiration of methane and methanol	Aerobic respiration of carbon monoxide	Aerobic respiration of ammonia (nitrification)	Aerobic respiration of nitrite (nitrification)	Aerobic respiration of sulfur compounds	Aerobic respiration of iron compounds	Aerobic respiration of arsenic compounds	Aerobic respiration of hydrogen	Nitrate respiration (generic) (dissimilatory nitrate reduction)	Nitrate respiration of glucose (dissimilatory nitrate reduction)	Sulfur compound respiration (generic)	Sulfate respiration (generic) (dissimilatory sulfate reduction)	Sulfate respiration of pyruvate (dissimilatory sulfate reduction)	Sulfate respiration of phosphite	Sulfur respiration (generic)	Sulfur respiration of glucose	Sulfite respiration (generic)	Tetrathionate respiration (generic)	Thiosulfate respiration (generic)	Chlorate respiration (generic)	Selenate respiration (generic)	Fumarate respiration (generic)	Trimethylamine N-oxide (TMAO) respiration (generic)	Dimethyl sulfoxide (DMSO) respiration (generic)	Organohalide respiration (generic)	Sulfur disproportionation	Methanogenesis	Acetogenesis	Nitrogen fixation	Phototrophy	Oxygenic photosynthesis
Escherichia	coli	NA	ATCC 11775; CCUG 24; CCUG 29300; CIP 54.8; DSM 30083; JCM 1649; LMG 2092; NBIMCC 3398; NBRC 102203; NCCB 54008; NCTC 9001	776057	https://doi.org/10.1002/9781118960608.gbm01147	NA	positive	positive	positive	positive	positive	positive	positive	negative	negative	negative	negative	negative	negative	negative	negative	positive	positive	negative	negative	negative	negative	negative	negative	negative	negative	negative	negative	negative	positive	positive	positive	negative	negative	negative	negative	negative	negative	negative
Lactiplantibacillus	plantarum	NA	ATCC 14917; CCUG 30503; CIP 103151; DSM 20174; IFO 15891; JCM 1149; LMG 6907; NBRC 15891; NCIB 11974; NCIMB 11974; NRRL B-4496	10708	https://doi.org/10.1002/9781118960608.gbm00604	NA	positive	positive	positive	negative	negative	negative	negative	negative	negative	negative	negative	negative	negative	negative	negative	negative	negative	negative	negative	negative	negative	negative	negative	negative	negative	negative	negative	negative	negative	negative	negative	negative	negative	negative	negative	negative	negative	negative
Lactococcus	lactis	lactis	ATCC 19435; CCUG 32211; CCUG 7980; CIP 70.56; DSM 20481; HAMBI 1591; JCM 5805; LMG 6890; NBIMCC 4000; NBRC 100933; NCDO 604; NCFB 604; NCIB 6681; NCIMB 6681; NCTC 6681; VKM B-1662	777424	https://doi.org/10.1002/9781118960608.gbm00610	NA	positive	positive	positive	positive	negative	negative	negative	negative	negative	negative	negative	negative	negative	negative	negative	negative	negative	negative	negative	negative	negative	negative	negative	negative	negative	negative	negative	negative	negative	negative	negative	negative	negative	negative	negative	negative	negative	negative
Clostridium	butyricum	NA	ATCC 19398; CCUG 4217; CIP 103309; DSM 10702; HAMBI 482; IAM 14194; IFO 13949; JCM 1391; KCTC 1786; KCTC 1871; LMG 1217; NBRC 13949; NCCB 89156; NCIB 7423; NCIMB 7423; NCTC 7423; VKM B-1773	774842	https://doi.org/10.1002/9781118960608.gbm00619	NA	positive	positive	positive	negative	negative	negative	negative	negative	negative	negative	negative	negative	negative	negative	negative	negative	negative	negative	negative	negative	negative	negative	negative	negative	negative	negative	negative	negative	negative	negative	negative	negative	negative	negative	negative	positive	negative	negative
Propionibacterium	freudenreichii	NA	ATCC 6207; CCUG 7433; CIP 103026; DSM 20271; HAMBI 274; IFO 12424; LMG 16412; NBRC 12424; NCTC 10470; NRRL B-3523	784695	https://doi.org/10.1002/9781118960608.gbm00167	https://doi.org/10.1111/1462-2920.15532	positive	positive	positive	positive	negative	negative	negative	negative	negative	negative	negative	negative	negative	negative	negative	positive	negative	negative	negative	negative	negative	negative	negative	negative	negative	negative	negative	negative	negative	negative	negative	negative	negative	negative	negative	negative	negative	negative
Zymomonas	mobilis	mobilis	ATCC 10988; CCUG 17860; CIP 102538; DSM 12496; DSM 424; JCM 20722; LMG 404; NCAIM B.01327; NRRL B-806	783228	https://doi.org/10.1002/9781118960608.gbm00925	NA	positive	positive	negative	negative	negative	negative	negative	negative	negative	negative	negative	negative	negative	negative	negative	negative	negative	negative	negative	negative	negative	negative	negative	negative	negative	negative	negative	negative	negative	negative	negative	negative	negative	negative	negative	negative	negative	negative
Bacteroides	fragilis	NA	ATCC 25285; CCUG 4856; CIP 77.16; DSM 2151; DSM 29413; JCM 11019; LMG 10263; NBIMCC 8847; NCTC 9343	773945	https://doi.org/10.1002/9781118960608.gbm00238	NA	positive	positive	positive	negative	negative	negative	negative	negative	negative	negative	negative	negative	negative	negative	negative	negative	negative	negative	negative	negative	negative	negative	negative	negative	negative	negative	negative	negative	negative	negative	negative	negative	negative	negative	negative	negative	negative	negative
Enterococcus	faecalis	NA	ATCC 19433; ATCC 19433-U; CCUG 19916; CIP 103015; DSM 20478; HAMBI 1711; JCM 5803; JCM 8726; LMG 7937; NBIMCC 3360; NBRC 100480; NBRC 100481; NCAIM B.01312; NCDO 581; NCFB 581; NCIB 775; NCIMB 775; NCTC 775	775964	https://doi.org/10.1002/9781118960608.gbm00600.pub2	NA	positive	positive	positive	negative	negative	negative	negative	negative	negative	negative	negative	negative	negative	negative	negative	negative	negative	negative	negative	negative	negative	negative	negative	negative	negative	negative	negative	negative	negative	negative	negative	negative	negative	negative	negative	negative	negative	negative
Pseudobutyrivibrio	ruminis	NA	A12-1; DSM 9787	779938	https://doi.org/10.1002/9781118960608.gbm00651	https://doi.org/10.1099/00207713-46-2-559	positive	positive	positive	negative	negative	negative	negative	negative	negative	negative	negative	negative	negative	negative	negative	negative	negative	negative	negative	negative	negative	negative	negative	negative	negative	negative	negative	negative	negative	negative	negative	negative	negative	negative	negative	negative	negative	negative
Pyrococcus	furiosus	NA	ATCC 43587; DSM 3638; JCM 8422; Vc 1	780277	https://doi.org/10.1002/9781118960608.gbm00521	https://doi.org/10.1007/bf00413027	positive	negative	negative	negative	negative	negative	negative	negative	negative	negative	negative	negative	negative	negative	negative	negative	negative	positive	negative	negative	negative	positive	positive	negative	negative	negative	negative	negative	negative	negative	negative	negative	negative	negative	negative	negative	negative	negative
Pseudomonas	aeruginosa	NA	ATCC 10145; ATCC 10145-U; CCEB 481; CCUG 28447; CCUG 29297; CCUG 551; CFBP 2466; CIP 100.720; DSM 50071; IBCS 277; IFO 12689; JCM 5962; LMG 1242; NBIMCC 3732; NBRC 12689; NCCB 76039; NCIB 8295; NCIMB 8; NCIMB 8295; NCTC 10332; NRRL B-771; RH 815; VKM B-588	779948	https://doi.org/10.1002/9781118960608.gbm01210	NA	negative	negative	negative	positive	positive	positive	positive	negative	negative	negative	negative	negative	negative	negative	negative	positive	negative	negative	negative	negative	negative	negative	negative	negative	negative	negative	negative	negative	negative	negative	negative	negative	negative	negative	negative	negative	negative	negative
Bacillus	subtilis	NA	ATCC 6051; ATCC 6051-U; BCRC 10255; CCM 2216; CCRC 10255; CCUG 163; CCUG 163 B; CFBP 4228; CIP 52.65; DSM 10; IAM 12118; IFO 13719; IFO 16412; IMET 10758; JCM 1465; LMG 7135; NBRC 13719; NBRC 16412; NCAIM B.01095; NCCB 32009; NCCB 53016; NCCB 70064; NCDO 1769; NCFB 1769; NCIMB 3610; NCTC 3610; NRRL B-4219; NRRL NRS-1315; NRRL NRS-744; VKM B-501	773846	https://doi.org/10.1002/9781118960608.gbm00530	NA	positive	negative	negative	positive	positive	positive	positive	negative	negative	negative	negative	negative	negative	negative	negative	positive	negative	negative	negative	negative	negative	negative	negative	negative	negative	negative	negative	negative	negative	negative	negative	negative	negative	negative	negative	negative	negative	negative
Staphylococcus	aureus	NA	533 R4; ATCC 12600; ATCC 12600-U; CCM 885; CCUG 1800; CIP 65.8; DSM 20231; HAMBI 66; JCM 20624; NBIMCC 746; NBRC 100910; NCAIM B.01065; NCCB 72047; NCTC 8532	781168	https://doi.org/10.1002/9781118960608.gbm00569	NA	positive	negative	negative	positive	positive	positive	positive	negative	negative	negative	negative	negative	negative	negative	negative	positive	positive	negative	negative	negative	negative	negative	negative	negative	negative	negative	negative	negative	negative	negative	negative	negative	negative	negative	negative	negative	negative	negative
Vibrio	cholerae	NA	ATCC 14035; CCUG 9118; CCUG 9118 A; CECT 514; CIP 62.13; DSM 100200; NCTC 8021	782995	https://doi.org/10.1002/9781118960608.gbm01078	NA	positive	positive	negative	positive	positive	positive	negative	negative	negative	negative	negative	negative	negative	negative	negative	positive	positive	negative	negative	negative	negative	negative	negative	negative	negative	negative	negative	negative	negative	positive	negative	negative	negative	negative	negative	negative	negative	negative
Pseudomonas	fluorescens	NA	ATCC 13525; CCEB 546; CCUG 1253; CFBP 2102; CIP 69.13; DSM 50090; IFO 14160; JCM 5963; LMG 1794; M. Rhodes 28/5; NBIMCC 8758; NBRC 14160; NCCB 76040; NCIB 9046; NCIMB 9046; NCTC 10038; NRRL B-14678; RH 818; VKM B-894	780019	https://doi.org/10.1002/9781118960608.gbm01210	NA	negative	negative	negative	positive	positive	positive	positive	negative	negative	negative	negative	negative	negative	negative	negative	positive	negative	negative	negative	negative	negative	negative	negative	negative	negative	negative	negative	negative	negative	negative	negative	negative	negative	negative	negative	negative	negative	negative
Klebsiella	pneumoniae	pneumoniae	ATCC 13883; CCUG 225; CIP 82.91; DSM 30104; HAMBI 450; IFO 14940; JCM 1662; LMG 2095; NBIMCC 3670; NBRC 14940; NCTC 9633	777153	https://doi.org/10.1002/9781118960608.gbm01150.pub2, https://doi.org/10.1099/00221287-66-3-279	NA	positive	negative	negative	positive	positive	negative	negative	negative	negative	negative	negative	negative	negative	negative	negative	positive	negative	negative	negative	negative	negative	negative	negative	negative	negative	negative	negative	negative	negative	negative	negative	negative	negative	negative	negative	negative	negative	negative
Klebsiella	aerogenes	NA	ATCC 13048; CCUG 1429; CIP 60.86; DSM 30053; HAMBI 101; HAMBI 1898; IFO 13534; JCM 1235; LMG 2094; NBIMCC 3699; NBRC 13534; NCAIM B.01467; NCTC 10006	777146	https://doi.org/10.1002/9781118960608.gbm01150.pub2, https://doi.org/10.1099/00221287-66-3-279	NA	positive	negative	negative	positive	positive	negative	negative	negative	negative	negative	negative	negative	negative	negative	negative	positive	negative	negative	negative	negative	negative	negative	negative	negative	negative	negative	negative	negative	negative	negative	negative	negative	negative	negative	negative	negative	negative	negative
Methylococcus	capsulatus	NA	ATCC 19069; NCIMB 11853; Texas; UNIQEM 1	784238	https://doi.org/10.1002/9781118960608.gbm01181	NA	negative	negative	negative	positive	negative	negative	negative	positive	negative	negative	negative	negative	negative	negative	negative	negative	negative	negative	negative	negative	negative	negative	negative	negative	negative	negative	negative	negative	negative	negative	negative	negative	negative	negative	negative	positive	negative	negative
Methylomonas	methanica	NA	ATCC 35067; NCIB 11130; NCIMB 11130; UNIQEM 8; VKM B-2110	784253	https://doi.org/10.1002/9781118960608.gbm01183.pub2	NA	negative	negative	negative	positive	negative	negative	negative	positive	negative	negative	negative	negative	negative	negative	negative	negative	negative	negative	negative	negative	negative	negative	negative	negative	negative	negative	negative	negative	negative	negative	negative	negative	negative	negative	negative	negative	negative	negative
Methylosinus	trichosporium	NA	ACM 3311; ATCC 35070; NCIMB 11131; OB3b; UNIQEM 75; VKM B-2117	784257	https://doi.org/10.1002/9781118960608.gbm00833	https://doi.org/10.1099/00207713-43-4-735	negative	negative	negative	positive	negative	negative	negative	positive	negative	negative	negative	negative	negative	negative	negative	negative	negative	negative	negative	negative	negative	negative	negative	negative	negative	negative	negative	negative	negative	negative	negative	negative	negative	negative	negative	positive	negative	negative
Methylocystis	parva	NA	ACM 3309; ATCC 35066; IMET 10483; NCIMB 11129; OBBP; UNIQEM 38; VKM B-2129	12054	https://doi.org/10.1002/9781118960608.gbm00832	https://doi.org/10.1099/00207713-43-4-735	negative	negative	negative	positive	negative	negative	negative	positive	negative	negative	negative	negative	negative	negative	negative	positive	negative	negative	negative	negative	negative	negative	negative	negative	negative	negative	negative	negative	negative	negative	negative	negative	negative	negative	negative	positive	negative	negative
Methylorubrum	extorquens	NA	ATCC 43645; CCUG 2084; DSM 1337; IAM 12631; IFO 15687; JCM 2802; NBRC 15687; NCCB 78015; NCIB 9399; NCIMB 9399; TK 0001; VKM B-2064	798433	https://doi.org/10.1002/9781118960608.gbm02024	https://doi.org/10.1099/00207713-34-2-188	negative	negative	negative	positive	negative	negative	negative	positive	negative	negative	negative	negative	negative	negative	negative	negative	negative	negative	negative	negative	negative	negative	negative	negative	negative	negative	negative	negative	negative	negative	negative	negative	negative	negative	negative	negative	negative	negative
Hyphomicrobium	denitrificans	NA	ATCC 51888; Attwood and Harder strain X; DSM 1869; NCIB 11706; NCIMB 11706; TK 0415	776972	https://doi.org/10.1002/9781118960608.gbm00820	https://doi.org/10.1099/00207713-45-3-528	negative	negative	negative	positive	negative	negative	negative	positive	negative	negative	negative	negative	negative	negative	negative	negative	positive	negative	negative	negative	negative	negative	negative	negative	negative	negative	negative	negative	negative	negative	negative	negative	negative	negative	negative	negative	negative	negative
Afipia	carboxidovorans	NA	ATCC 49405; DM5; DSM 1227; OM5	11076	https://doi.org/10.1002/9781118960608.gbm00804	NA	negative	negative	negative	positive	negative	negative	negative	negative	positive	negative	negative	negative	negative	negative	negative	negative	negative	negative	negative	negative	negative	negative	negative	negative	negative	negative	negative	negative	negative	negative	negative	negative	negative	negative	negative	negative	negative	negative
Hydrogenophaga	pseudoflava	NA	ATCC 33668; CCUG 13799; CFBP 2439; CIP 103270; DSM 1034; GA3; JCM 21410; LMG 5945; NBRC 102511	776948	https://doi.org/10.1002/9781118960608.gbm00947	https://doi.org/10.1099/00207713-39-3-319	negative	negative	negative	positive	negative	negative	negative	negative	positive	negative	negative	negative	negative	negative	negative	positive	negative	negative	negative	negative	negative	negative	negative	negative	negative	negative	negative	negative	negative	negative	negative	negative	negative	negative	negative	negative	negative	negative
Zavarzinia	compransoris	NA	ATCC 51430; CCUG 15334; DSM 1231; LMG 5821; LMG 8357; Z-1155	783206	https://doi.org/10.1002/9781118960608.gbm00890	https://doi.org/10.1016/s0723-2020(11)80271-7	negative	negative	negative	positive	negative	negative	negative	negative	positive	negative	negative	negative	negative	negative	negative	positive	negative	negative	negative	negative	negative	negative	negative	negative	negative	negative	negative	negative	negative	negative	negative	negative	negative	negative	negative	negative	negative	negative
Nitrosomonas	europaea	NA	ATCC 25978; C-31; DSM 28437	784484	https://doi.org/10.1002/9781118960608.gbm00991	NA	negative	negative	negative	positive	negative	negative	negative	negative	negative	positive	negative	negative	negative	negative	negative	negative	negative	negative	negative	negative	negative	negative	negative	negative	negative	negative	negative	negative	negative	negative	negative	negative	negative	negative	negative	negative	negative	negative
Nitrosospira	multiformis	NA	ATCC 25196; C-71; DSM 101674	784492	https://doi.org/10.1002/9781118960608.gbm00990	https://doi.org/10.1007/BF00409115	negative	negative	negative	positive	negative	negative	negative	negative	negative	positive	negative	negative	negative	negative	negative	negative	negative	negative	negative	negative	negative	negative	negative	negative	negative	negative	negative	negative	negative	negative	negative	negative	negative	negative	negative	negative	negative	negative
Nitrobacter	winogradskyi	NA	ATCC 25391; CIP 104748; DSM 10237; Nb-255	778674	https://doi.org/10.1002/9781118960608.gbm00803	NA	negative	negative	negative	positive	negative	negative	negative	negative	negative	negative	positive	negative	negative	negative	negative	positive	negative	negative	negative	negative	negative	negative	negative	negative	negative	negative	negative	negative	negative	negative	negative	negative	negative	negative	negative	negative	negative	negative
Nitrobacter	hamburgensis	NA	DSM 10229; NCIMB 13809; X14	778672	https://doi.org/10.1002/9781118960608.gbm00803	https://doi.org/10.1007/bf00425217	negative	negative	negative	positive	negative	negative	negative	negative	negative	negative	positive	negative	negative	negative	negative	positive	negative	negative	negative	negative	negative	negative	negative	negative	negative	negative	negative	negative	negative	negative	negative	negative	negative	negative	negative	negative	negative	negative
Acidithiobacillus	ferrooxidans	NA	ATCC 23270; CIP 104768; DSM 14882	772587	https://doi.org/10.1002/9781118960608.gbm01079.pub2	NA	negative	negative	negative	positive	negative	negative	negative	negative	negative	negative	negative	positive	positive	negative	positive	negative	negative	negative	negative	negative	negative	negative	negative	negative	negative	negative	negative	negative	negative	negative	negative	negative	negative	negative	negative	positive	negative	negative
Acidithiobacillus	ferridurans	NA	ATCC 33020; DSM 29468; JCM 18981	791305	https://doi.org/10.1002/9781118960608.gbm01079.pub2	https://doi.org/10.1099/ijs.0.049759-0	negative	negative	negative	positive	negative	negative	negative	negative	negative	negative	negative	positive	positive	negative	positive	negative	negative	negative	negative	negative	negative	negative	negative	negative	negative	negative	negative	negative	negative	negative	negative	negative	negative	negative	negative	positive	negative	negative
Paracoccus	pantotrophus	NA	ATCC 35512; DSM 2944; GB17; JCM 21485; LMD 82.5; NBRC 102493; NCCB 82005	779162	https://doi.org/10.1002/9781118960608.gbm00860	https://doi.org/10.1099/00221287-129-9-2847	negative	negative	negative	positive	positive	positive	negative	negative	negative	negative	negative	positive	negative	negative	positive	positive	negative	negative	negative	negative	negative	negative	negative	negative	negative	negative	negative	negative	positive	negative	negative	negative	negative	negative	negative	negative	negative	negative
Beggiatoa	leptomitoformis	NA	D-402; DSM 14946; UNIQEM U779	773997	NA	https://doi.org/10.1099/ijsem.0.001584	negative	negative	negative	positive	positive	negative	negative	negative	negative	negative	negative	positive	negative	negative	positive	negative	negative	positive	negative	negative	negative	positive	negative	negative	negative	negative	negative	negative	negative	negative	positive	negative	negative	negative	negative	positive	negative	negative
Acidianus	ambivalens	NA	CIP 104912; DSM 3772; JCM 9191; Lei 10	772572	https://doi.org/10.1002/9781118960608.gbm00397	https://doi.org/10.1016/s0723-2020(86)80077-7, https://doi.org/10.1128/jb.171.3.1638-1643.1989	negative	negative	negative	positive	negative	negative	negative	negative	negative	negative	negative	positive	negative	negative	positive	negative	negative	positive	negative	negative	negative	positive	negative	negative	negative	negative	negative	negative	negative	negative	negative	negative	positive	negative	negative	negative	negative	negative
Herminiimonas	arsenicoxydans	NA	CCM 7303; DSM 17148; LMG 22961; ULPAs1	785313	https://doi.org/10.1002/9781118960608.gbm01463	https://doi.org/10.1099/ijs.0.64308-0	negative	negative	negative	positive	negative	negative	negative	negative	negative	negative	negative	negative	negative	positive	negative	positive	negative	negative	negative	negative	negative	negative	negative	negative	negative	negative	negative	negative	negative	negative	negative	negative	negative	negative	negative	negative	negative	negative
Pseudorhizobium	banfieldiae	NA	CFBP 8663; DSM 106348; NT-26	12514	NA	https://doi.org/10.1016/j.syapm.2020.126165	negative	negative	negative	positive	positive	negative	negative	negative	negative	negative	negative	positive	negative	positive	negative	positive	negative	negative	negative	negative	negative	negative	negative	negative	negative	negative	negative	negative	negative	negative	negative	negative	negative	negative	negative	negative	negative	negative
Thermocrinis	ruber	NA	DSM 23557; OC 1/4	782578	https://doi.org/10.1002/9781118960608.gbm00232	https://doi.org/10.1128/AEM.64.10.3576-3583.1998, https://doi.org/10.1111/1574-6941.12431	negative	negative	negative	positive	negative	negative	negative	negative	negative	negative	negative	positive	negative	positive	positive	negative	negative	negative	negative	negative	negative	negative	negative	negative	negative	negative	negative	negative	negative	negative	negative	negative	negative	negative	negative	negative	negative	negative
Hydrogenovibrio	marinus	NA	DSM 11271; JCM 7688; MH-110	776954	https://doi.org/10.1002/9781118960608.gbm01217	https://doi.org/10.1099/00207713-41-1-130	negative	negative	negative	positive	negative	negative	negative	negative	negative	negative	negative	positive	negative	negative	positive	negative	negative	negative	negative	negative	negative	negative	negative	negative	negative	negative	negative	negative	negative	negative	negative	negative	negative	negative	negative	negative	negative	negative
Hydrogenobacter	thermophilus	NA	DSM 6534; IAM 12695; JCM 7687; NBRC 102181; TK-6	776935	https://onlinelibrary.wiley.com/doi/10.1002/9781118960608.gbm00231	https://doi.org/10.1099/00207713-34-1-5	negative	negative	negative	positive	negative	negative	negative	negative	negative	negative	negative	positive	negative	negative	positive	negative	negative	negative	negative	negative	negative	negative	negative	negative	negative	negative	negative	negative	negative	negative	negative	negative	negative	negative	negative	negative	negative	negative
Mycobacterium	smegmatis	NA	ATCC 19420; CCUG 21002; CCUG 21815; CIP 104444; DSM 43756; JCM 5866; JCM 6386; NCTC 8159; NRRL B-14616; VKM Ac-1239	778528	https://doi.org/10.1002/9781118960608.gbm00029	https://doi.org/10.1111/1462-2920.12320	negative	negative	negative	positive	positive	positive	negative	negative	negative	negative	negative	negative	negative	negative	positive	positive	negative	negative	negative	negative	negative	negative	negative	negative	negative	negative	negative	negative	negative	negative	negative	negative	negative	negative	negative	negative	negative	negative
Helicobacter	pylori	NA	ATCC 43504; CCUG 15815; CCUG 15815 A; CCUG 15815 B; CCUG 17874; CCUG 39500; CIP 103995; JCM 12093; LMG 18041; LMG 19449; NCTC 11637; Strain Royal Perth Hospital 13487	776868	https://doi.org/10.1002/9781118960608.gbm01073	https://doi.org/10.1126/science.1077123	positive	negative	negative	positive	positive	negative	negative	negative	negative	negative	negative	negative	negative	negative	positive	negative	negative	negative	negative	negative	negative	negative	negative	negative	negative	negative	negative	negative	positive	negative	negative	negative	negative	negative	negative	negative	negative	negative
Paracoccus	denitrificans	NA	ATCC 17741; DSM 413; JCM 21484; LMD 22.21; NBRC 102528; NCCB 22021	779156	https://doi.org/10.1002/9781118960608.gbm00860	NA	negative	negative	negative	positive	positive	positive	negative	positive	negative	negative	negative	positive	negative	negative	positive	positive	positive	negative	negative	negative	negative	negative	negative	negative	negative	negative	negative	negative	negative	negative	negative	negative	negative	negative	negative	negative	negative	negative
Stutzerimonas	stutzeri	NA	ATCC 17588; CCUG 11256; CECT 930; CFBP 2443; CIP 103022; DSM 5190; IFO 14165; JCM 5965; LMG 11199; LMG 2333; NBRC 14165; NCCB 76042; NCTC 12262; VKM B-975	21513	https://doi.org/10.1002/9781118960608.gbm01210	NA	negative	negative	negative	positive	positive	negative	negative	negative	negative	negative	negative	negative	negative	negative	negative	positive	positive	negative	negative	negative	negative	negative	negative	negative	negative	negative	negative	negative	negative	negative	negative	negative	negative	negative	negative	negative	negative	negative
Aliivibrio	fischeri	NA	398; ATCC 774; ATCC 7744; CAIM 329; CCUG 13450; CIP 103206; DSM 507; LMG 4414; NCCB 76033; NCCB 80039; NCIMB 1281; NCMB 1281; NRRL B-761	787009	https://doi.org/10.1002/9781118960608.gbm01950	https://doi.org/10.1016/0003-9861(88)90187-7, https://doi.org/10.1016/B978-0-12-394423-8.00002-0	positive	negative	negative	positive	negative	negative	negative	negative	negative	negative	negative	negative	negative	negative	negative	positive	positive	negative	negative	negative	negative	negative	negative	negative	negative	negative	negative	negative	negative	negative	negative	negative	negative	negative	negative	negative	negative	negative
Thiobacillus	denitrificans	NA	AB7; ATCC 23644; CIP 104767; DSM 12475; JCM 3870; NCIB 9548; NCIMB 9548	782710	https://doi.org/10.1002/9781118960608.gbm00969.pub2	NA	negative	negative	negative	positive	negative	negative	negative	negative	negative	negative	negative	positive	negative	negative	negative	positive	negative	negative	negative	negative	negative	negative	negative	negative	negative	negative	negative	negative	negative	negative	negative	negative	negative	negative	negative	negative	negative	negative
Sulfurimonas	denitrificans	NA	ATCC 33889; DSM 1251	785309	https://doi.org/10.1002/9781118960608.gbm01221	NA	negative	negative	negative	positive	negative	negative	negative	negative	negative	negative	negative	positive	negative	negative	positive	positive	negative	positive	negative	negative	negative	positive	negative	negative	negative	negative	negative	negative	negative	negative	negative	negative	positive	negative	negative	negative	negative	negative
Nitratidesulfovibrio	vulgaris	NA	ATCC 29579; CCUG 34227; CIP 107040; DSM 644; Hildenborough; LMG 7563; NCAIM B.01489; VKM B-1760	17483	https://doi.org/10.1002/9781118960608.gbm01888	NA	negative	negative	negative	negative	negative	negative	negative	negative	negative	negative	negative	negative	negative	negative	negative	negative	negative	positive	positive	positive	negative	negative	negative	positive	negative	positive	negative	negative	negative	negative	negative	negative	negative	negative	negative	negative	negative	negative
Desulfobacter	postgatei	NA	2ac9; ATCC 33911; "Dangast"; Dangast (2ac9); DSM 2034	775537	https://doi.org/10.1002/9781118960608.gbm01011.pub2	NA	negative	negative	negative	negative	negative	negative	negative	negative	negative	negative	negative	negative	negative	negative	negative	negative	negative	positive	positive	positive	negative	negative	negative	positive	negative	positive	negative	negative	negative	negative	negative	negative	negative	negative	negative	negative	negative	negative
Desulfovibrio	desulfuricans	NA	Adams Essex 6; ATCC 29577; CCUG 34226; CIP 107039; DSM 642; LMG 7529; NCIB 8307; NCIMB 8307; VKM B-1799	775672	https://doi.org/10.1002/9781118960608.gbm01035.pub2	NA	positive	negative	negative	negative	negative	negative	negative	negative	negative	negative	negative	negative	negative	negative	negative	positive	negative	positive	positive	positive	negative	negative	negative	positive	negative	positive	negative	negative	positive	negative	negative	negative	negative	negative	negative	negative	negative	negative
Archaeoglobus	fulgidus	NA	ATCC 49558; DSM 4304; JCM 9628; NBRC 100126; VC-16	773360	https://doi.org/10.1002/9781118960608.gbm00479	https://doi.org/10.1016/s0723-2020(88)80032-8	negative	negative	negative	negative	negative	negative	negative	negative	negative	negative	negative	negative	negative	negative	negative	negative	negative	positive	positive	positive	negative	negative	negative	positive	negative	positive	negative	negative	negative	negative	negative	negative	negative	negative	negative	negative	negative	negative
Megalodesulfovibrio	gigas	NA	ATCC 19364; DSM 1382; NCIB 9332; NCIMB 9332; VKM B-1759	17449	https://doi.org/10.1002/9781118960608.gbm01887	NA	negative	negative	negative	negative	negative	negative	negative	negative	negative	negative	negative	negative	negative	negative	negative	negative	negative	positive	positive	positive	negative	negative	negative	positive	negative	positive	negative	negative	positive	negative	negative	negative	negative	negative	negative	negative	negative	negative
Desulfolutivibrio	sulfodismutans	NA	ATCC 43913; DSM 3696; ThAc01; ThAcO1; VKM B-1764	19000	https://doi.org/10.1002/9781118960608.gbm02029	https://doi.org/10.1007/bf00415282	negative	negative	negative	negative	negative	negative	negative	negative	negative	negative	negative	negative	negative	negative	negative	negative	negative	positive	positive	positive	negative	negative	negative	positive	negative	positive	negative	negative	negative	negative	negative	negative	negative	negative	negative	negative	negative	negative
Desulfotignum	phosphitoxidans	NA	DSM 13687; FiPS-3; OCM 818	775623	https://doi.org/10.1002/9781118960608.gbm01022.pub2	https://doi.org/10.1007/s00203-002-0402-x	negative	negative	negative	negative	negative	negative	negative	negative	negative	negative	negative	negative	negative	negative	negative	negative	negative	positive	positive	positive	positive	negative	negative	positive	negative	positive	negative	negative	negative	negative	negative	negative	negative	negative	negative	negative	negative	negative
Wolinella	succinogenes	NA	ATCC 29543; CCUG 13145; CIP 103760; DSM 1740; LMG 7466; NCTC 11488	783117	https://doi.org/10.1002/9781118960608.gbm01075	NA	negative	negative	negative	negative	negative	negative	negative	negative	negative	negative	negative	negative	negative	negative	negative	positive	negative	positive	negative	negative	negative	positive	negative	negative	negative	negative	negative	negative	positive	negative	positive	negative	negative	negative	negative	negative	negative	negative
Clostridioides	difficile	NA	ATCC 9689; BCRC 10642; CCRC 10642; CCUG 4938; CGMCC 1.2184; CIP 104282; DSM 1296; JCM 1296; LMG 15861; NCIB 10666; NCIMB 10666; NCTC 11209	794449	https://doi.org/10.1002/9781118960608.gbm00619	https://doi.org/10.1038/nature10881	positive	positive	negative	negative	negative	negative	negative	negative	negative	negative	negative	negative	negative	negative	negative	negative	negative	positive	negative	negative	negative	negative	negative	positive	negative	negative	negative	negative	negative	negative	negative	negative	negative	negative	negative	negative	negative	negative
Salmonella	enterica	enterica	ATCC 43971; CCUG 42060; CIP 60.62; DSM 17058; DSM 27656; IFO 13245; LT2; NBRC 13245; NCIB 11450; NCIMB 11450; NCTC 12416	780758	https://doi.org/10.1002/9781118960608.gbm01166	https://doi.org/10.1128/jb.183.8.2463-2475.2001, https://doi.org/10.1128/jb.172.7.4100-4102.1990, https://doi.org/10.1128/iai.00578-22, https://doi.org/10.1128/jb.155.3.1147-1155.1983	positive	negative	negative	positive	positive	negative	negative	negative	negative	negative	negative	negative	negative	negative	negative	positive	positive	positive	negative	negative	negative	negative	negative	positive	positive	positive	negative	negative	negative	negative	positive	negative	negative	negative	negative	negative	negative	negative
Campylobacter	jejuni	jejuni	ATCC 33560; CCUG 11284; CIP 70.2; DSM 4688; LMG 8841; NBIMCC 8652; NBIMCC 8936; NCTC 11351	774382	https://doi.org/10.1002/9781118960608.gbm01071	https://doi.org/10.1111/mmi.12176	negative	negative	negative	positive	negative	negative	negative	negative	negative	negative	negative	negative	negative	negative	negative	positive	negative	negative	negative	negative	negative	negative	negative	negative	positive	negative	negative	negative	negative	negative	negative	negative	negative	negative	negative	negative	negative	negative
Shewanella	oneidensis	NA	ATCC 700550; CIP 106686; LMG 19005; MR-1	784898	https://doi.org/10.1002/9781118960608.gbm01100	https://doi.org/10.1099/00207713-49-2-705, https://doi.org/10.1016/j.febslet.2007.07.005, https://doi.org/10.1128/JB.00926-06	negative	negative	negative	positive	negative	positive	negative	negative	negative	negative	negative	negative	negative	negative	negative	positive	negative	positive	positive	negative	negative	positive	negative	positive	positive	positive	negative	negative	positive	positive	negative	negative	negative	negative	negative	negative	negative	negative
Ideonella	dechloratans	NA	ATCC 51718; CCUG 30898; CCUG 30977; CIP 104251	784035	https://doi.org/10.1002/9781118960608.gbm00954	https://doi.org/10.1016/s0723-2020(11)80032-9	negative	negative	negative	positive	positive	negative	negative	negative	negative	negative	negative	negative	negative	negative	negative	positive	negative	negative	negative	negative	negative	negative	negative	negative	negative	negative	positive	negative	negative	negative	negative	negative	negative	negative	negative	negative	negative	negative
Stutzerimonas	chloritidismutans	NA	ATCC BAA-443; AW-1; DSM 13592; JCM 21638; LMG 23064; NBRC 102227	25699	NA	https://doi.org/10.1099/ijs.0.02102-0	negative	negative	negative	positive	positive	negative	negative	negative	negative	negative	negative	negative	negative	negative	negative	negative	negative	negative	negative	negative	negative	negative	negative	negative	negative	negative	positive	negative	negative	negative	negative	negative	negative	negative	negative	negative	negative	negative
Thauera	selenatis	NA	ATCC 55363; AX	785056	https://doi.org/10.1002/9781118960608.gbm01004	https://doi.org/10.1099/00207713-43-1-135	negative	negative	negative	positive	positive	positive	positive	negative	negative	negative	negative	negative	negative	negative	negative	positive	negative	negative	negative	negative	negative	negative	negative	negative	negative	negative	negative	positive	negative	negative	negative	negative	negative	negative	negative	negative	negative	negative
Sedimenticola	selenatireducens	NA	AK4OH1; ATCC BAA-1233; DSM 17993	785688	NA	https://doi.org/10.1016/j.syapm.2005.12.011	negative	negative	negative	negative	negative	negative	negative	negative	negative	negative	negative	negative	negative	negative	negative	positive	negative	negative	negative	negative	negative	negative	negative	negative	negative	negative	negative	positive	negative	negative	negative	negative	negative	negative	negative	negative	negative	negative
Aeromonas	hydrophila	hydrophila	ATCC 7966; BCRC 13018; CCRC 13018; CCUG 14551; CDC 359-60; CIP 76.14; DSM 30187; HAMBI 1847; HAMBI 1973; IAM 12460; JCM 1027; LMG 12156; LMG 13439; LMG 2844; NBIMCC 8962; NCIB 9240; NCIMB 9240; NCTC 8049	772903	https://doi.org/10.1002/9781118960608.gbm01081	https://doi.org/10.1007/s002030050567	positive	positive	positive	positive	positive	positive	negative	negative	negative	negative	negative	negative	negative	negative	negative	positive	negative	negative	negative	negative	negative	negative	negative	negative	negative	negative	negative	positive	positive	negative	negative	negative	negative	negative	negative	negative	negative	negative
Sulfurospirillum	multivorans	NA	DSM 12446; JCM 15788	782334	NA	https://doi.org/10.1007/s002030050170	negative	negative	negative	negative	negative	negative	negative	negative	negative	negative	negative	negative	negative	negative	negative	positive	negative	negative	negative	negative	negative	negative	negative	negative	negative	negative	negative	negative	positive	negative	negative	positive	negative	negative	negative	negative	negative	negative
Dehalobacter	restrictus	NA	DSM 9455; PER-K23	775449	https://doi.org/10.1002/9781118960608.gbm00657	https://doi.org/10.1007/s002030050577	negative	negative	negative	negative	negative	negative	negative	negative	negative	negative	negative	negative	negative	negative	negative	negative	negative	negative	negative	negative	negative	negative	negative	negative	negative	negative	negative	negative	negative	negative	negative	positive	negative	negative	negative	negative	negative	negative
Desulfitobacterium	dehalogenans	NA	ATCC 51507; DSM 9161; JW/IU-DC1	775526	https://doi.org/10.1002/9781118960608.gbm00658	https://doi.org/10.1099/00207713-44-4-612	negative	negative	negative	negative	negative	negative	negative	negative	negative	negative	negative	negative	negative	negative	negative	positive	negative	positive	negative	negative	negative	positive	negative	positive	negative	positive	negative	positive	positive	negative	negative	positive	negative	negative	negative	negative	negative	negative
Desulfitobacterium	hafniense	NA	DCB-2; DSM 10664; NCIMB 13714	775528	https://doi.org/10.1002/9781118960608.gbm00658	https://doi.org/10.1099/00207713-46-2-442, https://doi.org/10.1128/AEM.67.12.5568-5580.2001, https://doi.org/10.1186/1471-2180-12-21	negative	negative	negative	negative	negative	negative	negative	negative	negative	negative	negative	negative	negative	negative	negative	positive	negative	positive	negative	negative	negative	positive	negative	positive	negative	positive	negative	positive	positive	negative	negative	positive	negative	negative	negative	positive	negative	negative
Halothiobacillus	neapolitanus	NA	CIP 104769; DSM 15147; NCIB 8539; NCIMB 8539; Parker strain X	776828	https://doi.org/10.1002/9781118960608.gbm01133	https://doi.org/10.1128/JB.06531-11	negative	negative	negative	positive	negative	negative	negative	negative	negative	negative	negative	positive	negative	negative	negative	negative	negative	negative	negative	negative	negative	negative	negative	negative	negative	negative	negative	negative	negative	negative	negative	negative	positive	negative	negative	negative	negative	negative
Sulfurisphaera	tokodaii	NA	7; DSM 16993; JCM 10545; NBRC 100140	798630	NA	https://doi.org/10.1099/ijsem.0.002765, https://doi.org/10.1016/j.yjsbx.2020.100030	negative	negative	negative	positive	negative	negative	negative	negative	negative	negative	negative	positive	negative	negative	positive	negative	negative	positive	negative	negative	negative	positive	negative	negative	negative	negative	negative	negative	negative	negative	negative	negative	positive	negative	negative	negative	negative	negative
Methanobrevibacter	smithii	NA	ATCC 35061; DSM 861; OCM 144; PS	777826	https://doi.org/10.1002/9781118960608.gbm00496	NA	negative	negative	negative	negative	negative	negative	negative	negative	negative	negative	negative	negative	negative	negative	negative	negative	negative	negative	negative	negative	negative	negative	negative	negative	negative	negative	negative	negative	negative	negative	negative	negative	negative	positive	negative	negative	negative	negative
Methanobacterium	formicicum	NA	ATCC 33274; DSM 1535; JCM 10132; MF; NBRC 100475; OCM 55; VKM B-1957	777795	https://doi.org/10.1002/9781118960608.gbm00495	https://doi.org/10.1111/j.1574-6968.1991.tb04771.x	negative	negative	negative	negative	negative	negative	negative	negative	negative	negative	negative	negative	negative	negative	negative	negative	negative	negative	negative	negative	negative	negative	negative	negative	negative	negative	negative	negative	negative	negative	negative	negative	negative	positive	negative	positive	negative	negative
Methanothermobacter	marburgensis	NA	DSM 2133; JCM 14651; Marburg; NBRC 100331; OCM 82	777944	https://doi.org/10.1002/9781118960608.gbm00498	https://doi.org/10.1007/BF00425360	negative	negative	negative	negative	negative	negative	negative	negative	negative	negative	negative	negative	negative	negative	negative	negative	negative	negative	negative	negative	negative	negative	negative	negative	negative	negative	negative	negative	negative	negative	negative	negative	negative	positive	negative	positive	negative	negative
Methanosarcina	mazei	NA	DSM 2053; not cultivated originally; OCM 26; S-6; VKM B-1636	777932	https://doi.org/10.1002/9781118960608.gbm00519.pub2	NA	negative	negative	negative	negative	negative	negative	negative	negative	negative	negative	negative	negative	negative	negative	negative	negative	negative	negative	negative	negative	negative	negative	negative	negative	negative	negative	negative	negative	negative	negative	negative	negative	negative	positive	negative	positive	negative	negative
Methanosarcina	acetivorans	NA	ATCC 35395; C2A; DSM 2834; JCM 12185; NBRC 100939; OCM 95	777925	https://doi.org/10.1002/9781118960608.gbm00519.pub2	https://doi.org/10.1128/aem.01033-23	negative	negative	negative	negative	negative	negative	negative	negative	negative	negative	negative	negative	negative	negative	negative	negative	negative	negative	negative	negative	negative	negative	negative	negative	negative	negative	negative	negative	negative	negative	negative	negative	negative	positive	negative	positive	negative	negative
Methanococcus	maripaludis	NA	ATCC 43000; DSM 2067; JCM 10722; JJ; NBRC 101831; OCM 175	777853	https://doi.org/10.1002/9781118960608.gbm00502.pub2	https://doi.org/10.1007/bf00408015	negative	negative	negative	negative	negative	negative	negative	negative	negative	negative	negative	negative	negative	negative	negative	negative	negative	negative	negative	negative	negative	negative	negative	negative	negative	negative	negative	negative	negative	negative	negative	negative	negative	positive	negative	positive	negative	negative
Methanocaldococcus	jannaschii	NA	ATCC 43067; CIP 104961; DSM 2661; JAL-1; JCM 10045; NBRC 100440; OCM 168	777838	https://doi.org/10.1002/9781118960608.gbm00500.pub2	NA	negative	negative	negative	negative	negative	negative	negative	negative	negative	negative	negative	negative	negative	negative	negative	negative	negative	negative	negative	negative	negative	negative	negative	negative	negative	negative	negative	negative	negative	negative	negative	negative	negative	positive	negative	positive	negative	negative
Methanofollis	liminatans	NA	ATCC BAA-1165; DSM 4140; GKZPZ	777878	https://doi.org/10.1002/9781118960608.gbm00506.pub2	https://doi.org/10.1007/bf00249084	negative	negative	negative	negative	negative	negative	negative	negative	negative	negative	negative	negative	negative	negative	negative	negative	negative	negative	negative	negative	negative	negative	negative	negative	negative	negative	negative	negative	negative	negative	negative	negative	negative	positive	negative	negative	negative	negative
Clostridium	ljungdahlii	NA	ATCC 55383; DSM 13528; PETC	774921	https://doi.org/10.1002/9781118960608.gbm00619	https://doi.org/10.1099/00207713-43-2-232, https://doi.org/10.1128/mbio.00406-12	positive	positive	positive	negative	negative	negative	negative	negative	negative	negative	negative	negative	negative	negative	negative	negative	negative	negative	negative	negative	negative	negative	negative	negative	negative	negative	negative	negative	negative	negative	negative	negative	negative	negative	positive	positive	negative	negative
Acetobacterium	woodii	NA	ATCC 29683; DSM 1030; JCM 2381	772534	https://doi.org/10.1002/9781118960608.gbm00626	https://doi.org/10.1099/00207713-27-4-355	positive	positive	negative	negative	negative	negative	negative	negative	negative	negative	negative	negative	negative	negative	negative	negative	negative	negative	negative	negative	negative	negative	negative	negative	negative	negative	negative	negative	negative	negative	negative	negative	negative	negative	positive	negative	negative	negative
Moorella	thermoacetica	NA	ATCC 35608; DSM 2955; DSM 521; JCM 9319	778305	https://doi.org/10.1002/9781118960608.gbm00748	https://doi.org/10.1111/1462-2920.15971	positive	positive	negative	negative	negative	negative	negative	negative	negative	negative	negative	negative	negative	negative	negative	positive	negative	negative	negative	negative	negative	negative	negative	negative	negative	negative	negative	negative	positive	negative	positive	negative	negative	negative	positive	negative	negative	negative
Sporomusa	ovata	NA	ATCC 35899; DSM 2662; HAMBI 2226; Strain H1	781130	https://doi.org/10.1002/9781118960608.gbm00706	https://doi.org/10.1007/BF00408385	negative	positive	negative	negative	negative	negative	negative	negative	negative	negative	negative	negative	negative	negative	negative	negative	negative	negative	negative	negative	negative	negative	negative	negative	negative	negative	negative	negative	negative	negative	negative	negative	negative	negative	positive	negative	negative	negative
Clostridium	pasteurianum	NA	ATCC 6013; BCRC 10942; CCRC 10942; CCUG 31328; DSM 525; JCM 1408; KCTC 1674; LMG 3285; NCIB 9486; NCIMB 9486; VKM B-1774	774947	https://doi.org/10.1002/9781118960608.gbm00619	NA	positive	positive	negative	negative	negative	negative	negative	negative	negative	negative	negative	negative	negative	negative	negative	negative	negative	negative	negative	negative	negative	negative	negative	negative	negative	negative	negative	negative	negative	negative	negative	negative	negative	negative	negative	positive	negative	negative
Azotobacter	beijerinckii	NA	ATCC 19360; CIP 106282; DSM 378; JCM 20742; LMG 1265; NCAIM B.01800; NRRL B-14367; NRRL B-14640; VKM B-1615	773602	https://doi.org/10.1002/9781118960608.gbm01207	NA	negative	negative	negative	positive	positive	positive	negative	negative	negative	negative	negative	negative	negative	negative	negative	negative	negative	negative	negative	negative	negative	negative	negative	negative	negative	negative	negative	negative	negative	negative	negative	negative	negative	negative	negative	positive	negative	negative
Bradyrhizobium	japonicum	NA	ATCC 10324; CCUG 27876; CIP 106093; DSM 30131; HAMBI 2314; IFO 14783; JCM 20679; LMG 6138; NBRC 14783; NRRL B-4507; NRRL L-241; USDA 6; VKM B-1967	774164	https://doi.org/10.1002/9781118960608.gbm00802	https://doi.org/10.1099/00207713-32-1-136, https://doi.org/10.1099/mic.0.26620-0, https://doi.org/10.1128/aem.66.5.1871-1876.2000, https://doi.org/10.1099/mic.0.26620-0	negative	negative	negative	positive	positive	positive	negative	negative	positive	negative	negative	negative	negative	negative	positive	positive	positive	negative	negative	negative	negative	negative	negative	negative	negative	negative	negative	negative	negative	negative	negative	negative	negative	negative	negative	positive	negative	negative
Rhodopseudomonas	palustris	NA	2.1.6; ATCC 17001; ATH 2.1.6; BCRC 16408; Pa16	780506	https://doi.org/10.1002/9781118960608.gbm00806	NA	negative	negative	negative	positive	negative	negative	negative	negative	negative	negative	negative	negative	negative	negative	negative	negative	negative	negative	negative	negative	negative	negative	negative	negative	negative	negative	negative	negative	negative	negative	negative	negative	negative	negative	negative	positive	positive	negative
Rhodospirillum	rubrum	NA	ATCC 11170; CCUG 17859; CIP 70.61; DSM 467; LMG 4362; NCIB 8355; NRRL B-3226; S1	780519	https://doi.org/10.1002/9781118960608.gbm00897.pub2	NA	negative	positive	negative	positive	negative	negative	negative	negative	negative	negative	negative	negative	negative	negative	negative	negative	negative	negative	negative	negative	negative	negative	negative	negative	negative	negative	negative	negative	negative	positive	positive	negative	negative	negative	negative	positive	positive	negative
Rhodobacter	capsulatus	NA	ATCC 11166; CCUG 31484; CIP 104408; DSM 1710; IFO 16435; JCM 21090; LMG 2962; NBRC 16435	780422	https://doi.org/10.1002/9781118960608.gbm00862	NA	positive	positive	negative	positive	positive	negative	negative	negative	negative	negative	negative	negative	negative	negative	negative	negative	negative	negative	negative	negative	negative	negative	negative	negative	negative	negative	negative	negative	negative	positive	positive	negative	negative	negative	negative	positive	positive	negative
Cereibacter	sphaeroides	NA	2.4.1; ATCC 17023; ATH 2.4.1.; CCUG 31486; CECT 300; CIP 60.6; DSM 158; IFO 12203; JCM 6121; LMG 2827; NBRC 12203; Van Niel's ATH 2.4.1	11077	https://doi.org/10.1002/9781118960608.gbm00862	NA	positive	positive	negative	positive	positive	negative	negative	negative	negative	negative	negative	negative	negative	negative	negative	negative	negative	negative	negative	negative	negative	negative	negative	negative	negative	negative	negative	negative	negative	positive	positive	negative	negative	negative	negative	positive	positive	negative
Allochromatium	vinosum	NA	ATCC 17899; D; DSM 180; NBRC 103801	773084	https://doi.org/10.1002/9781118960608.gbm01104	NA	negative	negative	negative	positive	positive	negative	negative	negative	negative	negative	negative	negative	negative	negative	negative	negative	negative	negative	negative	negative	negative	negative	negative	negative	negative	negative	negative	negative	negative	negative	negative	negative	negative	negative	negative	positive	positive	negative
Ectothiorhodospira	mobilis	NA	ATCC 49921; DSM 237; NBRC 103802; SMG 237; Sta. Cruz I; Tr<U+00FC>per 8112	775874	https://doi.org/10.1002/9781118960608.gbm01128	NA	negative	negative	negative	positive	positive	negative	negative	negative	negative	negative	negative	positive	negative	negative	negative	negative	negative	negative	negative	negative	negative	negative	negative	negative	negative	negative	negative	negative	negative	negative	negative	negative	negative	negative	negative	positive	positive	negative
Chlorobaculum	tepidum	NA	ATCC 49652; CIP 105973; DSM 12025; NBRC 103806; TLS	774656	https://doi.org/10.1002/9781118960608.gbm00374	https://doi.org/10.1007/bf00290978	negative	negative	negative	negative	negative	negative	negative	negative	negative	negative	negative	negative	negative	negative	negative	negative	negative	negative	negative	negative	negative	negative	negative	negative	negative	negative	negative	negative	negative	negative	negative	negative	negative	negative	negative	positive	positive	negative
Chlorobium	limicola	NA	DSM 245; GHS; NBRC 103803; SMG 245	774661	https://doi.org/10.1002/9781118960608.gbm00374	NA	negative	negative	negative	negative	negative	negative	negative	negative	negative	negative	negative	negative	negative	negative	negative	negative	negative	negative	negative	negative	negative	negative	negative	negative	negative	negative	negative	negative	negative	negative	negative	negative	negative	negative	negative	negative	positive	negative
Halobacterium	salinarum	NA	ATCC 33171; CIP 104033; DSM 3754; JCM 8978; NBRC 102687; NCIMB 764; NCMB 764; NRC 34002; VKM B-1769	776711	https://doi.org/10.1002/9781118960608.gbm00482.pub2	NA	negative	negative	negative	positive	negative	negative	negative	negative	negative	negative	negative	negative	negative	negative	negative	negative	negative	negative	negative	negative	negative	negative	negative	negative	negative	negative	negative	negative	positive	positive	positive	negative	negative	negative	negative	negative	positive	negative
Roseobacter	denitrificans	NA	ATCC 33942; CIP 104266; DSM 7001; IFO 15277; JCM 21267; NBRC 15277; Och 114	780577	https://doi.org/10.1002/9781118960608.gbm00867	https://doi.org/10.1016/s0723-2020(11)80292-4	negative	negative	negative	positive	positive	negative	negative	negative	negative	negative	negative	negative	negative	negative	negative	positive	negative	negative	negative	negative	negative	negative	negative	negative	negative	negative	negative	negative	negative	positive	negative	negative	negative	negative	negative	negative	positive	negative
Erythrobacter	litoralis	NA	ATCC 700002; CIP 106926; DSM 8509; JCM 10281; NBRC 102620; T4	776043	https://doi.org/10.1002/9781118960608.gbm00919.pub2	https://doi.org/10.1099/00207713-44-3-427	negative	negative	negative	positive	positive	positive	negative	negative	negative	negative	negative	negative	negative	negative	negative	negative	negative	negative	negative	negative	negative	negative	negative	negative	negative	negative	negative	negative	negative	negative	negative	negative	negative	negative	negative	negative	positive	negative
Chloroflexus	aurantiacus	NA	ATCC 29366; DSM 635; J-10-fl	774668	https://doi.org/10.1002/9781118960608.gbm00380	https://doi.org/10.1111/1574-6968.12312	positive	negative	negative	positive	positive	negative	negative	negative	negative	negative	negative	negative	negative	negative	negative	negative	negative	negative	negative	negative	negative	negative	negative	negative	negative	negative	negative	negative	negative	negative	negative	negative	negative	negative	negative	negative	positive	negative
Thermosynechococcus	vestitus	NA	BP-1; CBFS A-120-1; NIES 2133	38247	https://doi.org/10.1002/9781118960608.cbm00020	NA	negative	negative	negative	negative	negative	negative	negative	negative	negative	negative	negative	negative	negative	negative	negative	negative	negative	negative	negative	negative	negative	negative	negative	negative	negative	negative	negative	negative	negative	negative	negative	negative	negative	negative	negative	negative	positive	positive
Parasynechococcus	marenigrum	NA	CBFS A-94-1; WH 8102	65671	https://doi.org/10.1002/9781118960608.cbm00020	NA	negative	negative	negative	negative	negative	negative	negative	negative	negative	negative	negative	negative	negative	negative	negative	negative	negative	negative	negative	negative	negative	negative	negative	negative	negative	negative	negative	negative	negative	negative	negative	negative	negative	negative	negative	negative	positive	positive
Prochlorococcus	marinus	NA	CBFS A-122-1; MIT 9313	45116	https://doi.org/10.1002/9781118960608.gbm00420.pub2	NA	negative	negative	negative	negative	negative	negative	negative	negative	negative	negative	negative	negative	negative	negative	negative	negative	negative	negative	negative	negative	negative	negative	negative	negative	negative	negative	negative	negative	negative	negative	negative	negative	negative	negative	negative	negative	positive	positive

## Sheet: Supplementary Dataset S2
Supplementary Dataset S2. Accession numbers and metadata for sequence data analyzed in this study
Dataset	Sample ID	Sequence database	Accession number	Subject	Units	Value
Rumen isolates	Clostridium lundense DSM 17049	IMG/M	2558860132	Clostridium lundense R1	NA	NA
Rumen isolates	Corynebacterium vitaeruminis DSM 20294 Genome sequencing	IMG/M	2558860221	Corynebacterium vitaeruminis DSM 20294	NA	NA
Rumen isolates	Treponema ruminis DSM 103462	IMG/M	2861310463	Treponema ruminis Ru1	NA	NA
Rumen isolates	Lachnospiraceae bacterium C1.1	IMG/M	8025883836	Lachnospiraceae bacterium C1.1	NA	NA
Rumen isolates	Porphyromonadaceae bacterium W3.11	IMG/M	8025887732	Porphyromonadaceae bacterium W3.11	NA	NA
Infant gut	I1057_12m	NCBI	ERR9752007	I1057	Age in days	365
Infant gut	I1057_3m	NCBI	ERR9752005	I1057	Age in days	90
Infant gut	I1057_3w	NCBI	ERR9752004	I1057	Age in days	21
Infant gut	I1057_6m	NCBI	ERR9752006	I1057	Age in days	183
Infant gut	I1067_12m	NCBI	ERR9752011	I1067	Age in days	365
Infant gut	I1067_3m	NCBI	ERR9752009	I1067	Age in days	90
Infant gut	I1067_3w	NCBI	ERR9752008	I1067	Age in days	21
Infant gut	I1067_6m	NCBI	ERR9752010	I1067	Age in days	183
Infant gut	I131_12m	NCBI	ERR9752343	I131	Age in days	365
Infant gut	I131_3m	NCBI	ERR9752464	I131	Age in days	90
Infant gut	I131_3w	NCBI	ERR9752463	I131	Age in days	21
Infant gut	I131_6m	NCBI	ERR9752465	I131	Age in days	183
Infant gut	I132_12m	NCBI	ERR9752344	I132	Age in days	365
Infant gut	I132_3m	NCBI	ERR9752469	I132	Age in days	90
Infant gut	I132_3w	NCBI	ERR9752468	I132	Age in days	21
Infant gut	I132_6m	NCBI	ERR9752470	I132	Age in days	183
Infant gut	I135_12m	NCBI	ERR9752351	I135	Age in days	365
Infant gut	I135_3m	NCBI	ERR9752474	I135	Age in days	90
Infant gut	I135_3w	NCBI	ERR9752473	I135	Age in days	21
Infant gut	I135_6m	NCBI	ERR9752475	I135	Age in days	183
Infant gut	I142_12m	NCBI	ERR9752001	I142	Age in days	365
Infant gut	I142_3m	NCBI	ERR9751999	I142	Age in days	90
Infant gut	I142_3w	NCBI	ERR9751998	I142	Age in days	21
Infant gut	I142_6m	NCBI	ERR9752000	I142	Age in days	183
Infant gut	I155_12m	NCBI	ERR9752027	I155	Age in days	365
Infant gut	I155_3m	NCBI	ERR9752025	I155	Age in days	90
Infant gut	I155_3w	NCBI	ERR9752024	I155	Age in days	21
Infant gut	I155_6m	NCBI	ERR9752026	I155	Age in days	183
Infant gut	I168_12m	NCBI	ERR9752031	I168	Age in days	365
Infant gut	I168_3m	NCBI	ERR9752377	I168	Age in days	90
Infant gut	I168_3w	NCBI	ERR9752376	I168	Age in days	21
Infant gut	I168_6m	NCBI	ERR9752378	I168	Age in days	183
Infant gut	I171_12m	NCBI	ERR9752032	I171	Age in days	365
Infant gut	I171_3m	NCBI	ERR9752382	I171	Age in days	90
Infant gut	I171_3w	NCBI	ERR9752381	I171	Age in days	21
Infant gut	I171_6m	NCBI	ERR9752383	I171	Age in days	183
Infant gut	I185_12m	NCBI	ERR9752036	I185	Age in days	365
Infant gut	I185_3m	NCBI	ERR9752034	I185	Age in days	90
Infant gut	I185_3w	NCBI	ERR9752033	I185	Age in days	21
Infant gut	I185_6m	NCBI	ERR9752035	I185	Age in days	183
Infant gut	I194_12m	NCBI	ERR9752040	I194	Age in days	365
Infant gut	I194_3m	NCBI	ERR9752038	I194	Age in days	90
Infant gut	I194_3w	NCBI	ERR9752037	I194	Age in days	21
Infant gut	I194_6m	NCBI	ERR9752039	I194	Age in days	183
Infant gut	I217_12m	NCBI	ERR9752047	I217	Age in days	365
Infant gut	I217_3m	NCBI	ERR9752045	I217	Age in days	90
Infant gut	I217_3w	NCBI	ERR9752044	I217	Age in days	21
Infant gut	I217_6m	NCBI	ERR9752046	I217	Age in days	183
Infant gut	I219_12m	NCBI	ERR9752051	I219	Age in days	365
Infant gut	I219_3m	NCBI	ERR9752049	I219	Age in days	90
Infant gut	I219_3w	NCBI	ERR9752048	I219	Age in days	21
Infant gut	I219_6m	NCBI	ERR9752050	I219	Age in days	183
Infant gut	I220_12m	NCBI	ERR9752054	I220	Age in days	365
Infant gut	I220_3m	NCBI	ERR9752391	I220	Age in days	90
Infant gut	I220_3w	NCBI	ERR9752390	I220	Age in days	21
Infant gut	I220_6m	NCBI	ERR9752392	I220	Age in days	183
Infant gut	I225_12m	NCBI	ERR9752059	I225	Age in days	365
Infant gut	I225_3m	NCBI	ERR9752057	I225	Age in days	90
Infant gut	I225_3w	NCBI	ERR9752056	I225	Age in days	21
Infant gut	I225_6m	NCBI	ERR9752058	I225	Age in days	183
Infant gut	I234_12m	NCBI	ERR9752063	I234	Age in days	365
Infant gut	I234_3m	NCBI	ERR9752061	I234	Age in days	90
Infant gut	I234_3w	NCBI	ERR9752060	I234	Age in days	21
Infant gut	I234_6m	NCBI	ERR9752062	I234	Age in days	183
Infant gut	I271_12m	NCBI	ERR9752075	I271	Age in days	365
Infant gut	I271_3m	NCBI	ERR9752073	I271	Age in days	90
Infant gut	I271_3w	NCBI	ERR9752072	I271	Age in days	21
Infant gut	I271_6m	NCBI	ERR9752074	I271	Age in days	183
Infant gut	I285_12m	NCBI	ERR9752079	I285	Age in days	365
Infant gut	I285_3m	NCBI	ERR9752410	I285	Age in days	90
Infant gut	I285_3w	NCBI	ERR9752409	I285	Age in days	21
Infant gut	I285_6m	NCBI	ERR9752411	I285	Age in days	183
Infant gut	I290_12m	NCBI	ERR9752084	I290	Age in days	365
Infant gut	I290_3m	NCBI	ERR9752082	I290	Age in days	90
Infant gut	I290_3w	NCBI	ERR9752080	I290	Age in days	21
Infant gut	I290_6m	NCBI	ERR9752083	I290	Age in days	183
Infant gut	I340_12m	NCBI	ERR9752098	I340	Age in days	365
Infant gut	I340_3m	NCBI	ERR9752096	I340	Age in days	90
Infant gut	I340_3w	NCBI	ERR9752095	I340	Age in days	21
Infant gut	I340_6m	NCBI	ERR9752097	I340	Age in days	183
Infant gut	I342_12m	NCBI	ERR9752102	I342	Age in days	365
Infant gut	I342_3m	NCBI	ERR9752100	I342	Age in days	90
Infant gut	I342_3w	NCBI	ERR9752099	I342	Age in days	21
Infant gut	I342_6m	NCBI	ERR9752101	I342	Age in days	183
Infant gut	I345_12m	NCBI	ERR9752108	I345	Age in days	365
Infant gut	I345_3m	NCBI	ERR9752106	I345	Age in days	90
Infant gut	I345_3w	NCBI	ERR9752105	I345	Age in days	21
Infant gut	I345_6m	NCBI	ERR9752107	I345	Age in days	183
Infant gut	I352_12m	NCBI	ERR9752115	I352	Age in days	365
Infant gut	I352_3m	NCBI	ERR9752113	I352	Age in days	90
Infant gut	I352_3w	NCBI	ERR9752112	I352	Age in days	21
Infant gut	I352_6m	NCBI	ERR9752114	I352	Age in days	183
Infant gut	I392_12m	NCBI	ERR9752126	I392	Age in days	365
Infant gut	I392_3m	NCBI	ERR9752429	I392	Age in days	90
Infant gut	I392_3w	NCBI	ERR9752428	I392	Age in days	21
Infant gut	I392_6m	NCBI	ERR9752430	I392	Age in days	183
Infant gut	I395_12m	NCBI	ERR9752130	I395	Age in days	365
Infant gut	I395_3m	NCBI	ERR9752128	I395	Age in days	90
Infant gut	I395_3w	NCBI	ERR9752127	I395	Age in days	21
Infant gut	I395_6m	NCBI	ERR9752129	I395	Age in days	183
Infant gut	I404_12m	NCBI	ERR9752133	I404	Age in days	365
Infant gut	I404_3m	NCBI	ERR9752434	I404	Age in days	90
Infant gut	I404_3w	NCBI	ERR9752433	I404	Age in days	21
Infant gut	I404_6m	NCBI	ERR9752435	I404	Age in days	183
Infant gut	I411_12m	NCBI	ERR9752139	I411	Age in days	365
Infant gut	I411_3m	NCBI	ERR9752439	I411	Age in days	90
Infant gut	I411_3w	NCBI	ERR9752438	I411	Age in days	21
Infant gut	I411_6m	NCBI	ERR9752440	I411	Age in days	183
Infant gut	I425_12m	NCBI	ERR9752144	I425	Age in days	365
Infant gut	I425_3m	NCBI	ERR9752142	I425	Age in days	90
Infant gut	I425_3w	NCBI	ERR9752141	I425	Age in days	21
Infant gut	I425_6m	NCBI	ERR9752143	I425	Age in days	183
Infant gut	I427_12m	NCBI	ERR9752148	I427	Age in days	365
Infant gut	I427_3m	NCBI	ERR9752146	I427	Age in days	90
Infant gut	I427_3w	NCBI	ERR9752145	I427	Age in days	21
Infant gut	I427_6m	NCBI	ERR9752147	I427	Age in days	183
Infant gut	I438_12m	NCBI	ERR9752151	I438	Age in days	365
Infant gut	I438_3m	NCBI	ERR9752444	I438	Age in days	90
Infant gut	I438_3w	NCBI	ERR9752443	I438	Age in days	21
Infant gut	I438_6m	NCBI	ERR9752445	I438	Age in days	183
Infant gut	I500_12m	NCBI	ERR9752158	I500	Age in days	365
Infant gut	I500_3m	NCBI	ERR9752156	I500	Age in days	90
Infant gut	I500_3w	NCBI	ERR9752155	I500	Age in days	21
Infant gut	I500_6m	NCBI	ERR9752157	I500	Age in days	183
Infant gut	I507_12m	NCBI	ERR9752162	I507	Age in days	365
Infant gut	I507_3m	NCBI	ERR9752160	I507	Age in days	90
Infant gut	I507_3w	NCBI	ERR9752159	I507	Age in days	21
Infant gut	I507_6m	NCBI	ERR9752161	I507	Age in days	183
Infant gut	I526_12m	NCBI	ERR9752188	I526	Age in days	365
Infant gut	I526_3m	NCBI	ERR9752449	I526	Age in days	90
Infant gut	I526_3w	NCBI	ERR9752448	I526	Age in days	21
Infant gut	I526_6m	NCBI	ERR9752450	I526	Age in days	183
Infant gut	I544_12m	NCBI	ERR9752192	I544	Age in days	365
Infant gut	I544_3m	NCBI	ERR9752190	I544	Age in days	90
Infant gut	I544_3w	NCBI	ERR9752189	I544	Age in days	21
Infant gut	I544_6m	NCBI	ERR9752191	I544	Age in days	183
Infant gut	I560_12m	NCBI	ERR9752206	I560	Age in days	365
Infant gut	I560_3m	NCBI	ERR9752204	I560	Age in days	90
Infant gut	I560_3w	NCBI	ERR9752203	I560	Age in days	21
Infant gut	I560_6m	NCBI	ERR9752205	I560	Age in days	183
Infant gut	I567_12m	NCBI	ERR9752208	I567	Age in days	365
Infant gut	I567_3m	NCBI	ERR9752454	I567	Age in days	90
Infant gut	I567_3w	NCBI	ERR9752453	I567	Age in days	21
Infant gut	I567_6m	NCBI	ERR9752455	I567	Age in days	183
Infant gut	I570_12m	NCBI	ERR9752209	I570	Age in days	365
Infant gut	I570_3m	NCBI	ERR9752459	I570	Age in days	90
Infant gut	I570_3w	NCBI	ERR9752458	I570	Age in days	21
Infant gut	I570_6m	NCBI	ERR9752460	I570	Age in days	183
Infant gut	I59_12m	NCBI	ERR9752055	I59	Age in days	365
Infant gut	I59_3m	NCBI	ERR9752396	I59	Age in days	90
Infant gut	I59_3w	NCBI	ERR9752395	I59	Age in days	21
Infant gut	I59_6m	NCBI	ERR9752397	I59	Age in days	183
Infant gut	I610_12m	NCBI	ERR9752218	I610	Age in days	365
Infant gut	I610_3m	NCBI	ERR9752216	I610	Age in days	90
Infant gut	I610_3w	NCBI	ERR9752215	I610	Age in days	21
Infant gut	I610_6m	NCBI	ERR9752217	I610	Age in days	183
Infant gut	I64_12m	NCBI	ERR9752078	I64	Age in days	365
Infant gut	I64_3m	NCBI	ERR9752405	I64	Age in days	90
Infant gut	I64_3w	NCBI	ERR9752404	I64	Age in days	21
Infant gut	I64_6m	NCBI	ERR9752406	I64	Age in days	183
Infant gut	I658_12m	NCBI	ERR9752222	I658	Age in days	365
Infant gut	I658_3m	NCBI	ERR9752220	I658	Age in days	90
Infant gut	I658_3w	NCBI	ERR9752219	I658	Age in days	21
Infant gut	I658_6m	NCBI	ERR9752221	I658	Age in days	183
Infant gut	I664_12m	NCBI	ERR9752226	I664	Age in days	365
Infant gut	I664_3m	NCBI	ERR9752224	I664	Age in days	90
Infant gut	I664_3w	NCBI	ERR9752223	I664	Age in days	21
Infant gut	I664_6m	NCBI	ERR9752225	I664	Age in days	183
Infant gut	I668_12m	NCBI	ERR9752230	I668	Age in days	365
Infant gut	I668_3m	NCBI	ERR9752228	I668	Age in days	90
Infant gut	I668_3w	NCBI	ERR9752227	I668	Age in days	21
Infant gut	I668_6m	NCBI	ERR9752229	I668	Age in days	183
Infant gut	I67_12m	NCBI	ERR9752089	I67	Age in days	365
Infant gut	I67_3m	NCBI	ERR9752087	I67	Age in days	90
Infant gut	I67_3w	NCBI	ERR9752085	I67	Age in days	21
Infant gut	I67_6m	NCBI	ERR9752088	I67	Age in days	183
Infant gut	I68_12m	NCBI	ERR9752093	I68	Age in days	365
Infant gut	I68_3m	NCBI	ERR9752419	I68	Age in days	90
Infant gut	I68_3w	NCBI	ERR9752418	I68	Age in days	21
Infant gut	I68_6m	NCBI	ERR9752420	I68	Age in days	183
Infant gut	I697_12m	NCBI	ERR9752236	I697	Age in days	365
Infant gut	I697_3m	NCBI	ERR9752234	I697	Age in days	90
Infant gut	I697_3w	NCBI	ERR9752233	I697	Age in days	21
Infant gut	I697_6m	NCBI	ERR9752235	I697	Age in days	183
Infant gut	I732_12m	NCBI	ERR9752252	I732	Age in days	365
Infant gut	I732_3m	NCBI	ERR9752250	I732	Age in days	90
Infant gut	I732_3w	NCBI	ERR9752249	I732	Age in days	21
Infant gut	I732_6m	NCBI	ERR9752251	I732	Age in days	183
Infant gut	I763_12m	NCBI	ERR9752268	I763	Age in days	365
Infant gut	I763_3m	NCBI	ERR9752266	I763	Age in days	90
Infant gut	I763_3w	NCBI	ERR9752265	I763	Age in days	21
Infant gut	I763_6m	NCBI	ERR9752267	I763	Age in days	183
Infant gut	I770_12m	NCBI	ERR9752274	I770	Age in days	365
Infant gut	I770_3m	NCBI	ERR9752272	I770	Age in days	90
Infant gut	I770_3w	NCBI	ERR9752271	I770	Age in days	21
Infant gut	I770_6m	NCBI	ERR9752273	I770	Age in days	183
Infant gut	I791_12m	NCBI	ERR9752283	I791	Age in days	365
Infant gut	I791_3m	NCBI	ERR9752281	I791	Age in days	90
Infant gut	I791_3w	NCBI	ERR9752280	I791	Age in days	21
Infant gut	I791_6m	NCBI	ERR9752282	I791	Age in days	183
Infant gut	I813_12m	NCBI	ERR9752294	I813	Age in days	365
Infant gut	I813_3m	NCBI	ERR9752292	I813	Age in days	90
Infant gut	I813_3w	NCBI	ERR9752291	I813	Age in days	21
Infant gut	I813_6m	NCBI	ERR9752293	I813	Age in days	183
Infant gut	I826_12m	NCBI	ERR9752300	I826	Age in days	365
Infant gut	I826_3m	NCBI	ERR9752298	I826	Age in days	90
Infant gut	I826_3w	NCBI	ERR9752297	I826	Age in days	21
Infant gut	I826_6m	NCBI	ERR9752299	I826	Age in days	183
Infant gut	I838_12m	NCBI	ERR9752306	I838	Age in days	365
Infant gut	I838_3m	NCBI	ERR9752304	I838	Age in days	90
Infant gut	I838_3w	NCBI	ERR9752303	I838	Age in days	21
Infant gut	I838_6m	NCBI	ERR9752305	I838	Age in days	183
Infant gut	I898_12m	NCBI	ERR9752330	I898	Age in days	365
Infant gut	I898_3m	NCBI	ERR9752328	I898	Age in days	90
Infant gut	I898_3w	NCBI	ERR9752327	I898	Age in days	21
Infant gut	I898_6m	NCBI	ERR9752329	I898	Age in days	183
Infant gut	I911_12m	NCBI	ERR9752336	I911	Age in days	365
Infant gut	I911_3m	NCBI	ERR9752334	I911	Age in days	90
Infant gut	I911_3w	NCBI	ERR9752333	I911	Age in days	21
Infant gut	I911_6m	NCBI	ERR9752335	I911	Age in days	183
Infant gut	I923_12m	NCBI	ERR9752340	I923	Age in days	365
Infant gut	I923_3m	NCBI	ERR9752338	I923	Age in days	90
Infant gut	I923_3w	NCBI	ERR9752337	I923	Age in days	21
Infant gut	I923_6m	NCBI	ERR9752339	I923	Age in days	183
Infant gut	I953_12m	NCBI	ERR9752348	I953	Age in days	365
Infant gut	I953_3m	NCBI	ERR9752346	I953	Age in days	90
Infant gut	I953_3w	NCBI	ERR9752345	I953	Age in days	21
Infant gut	I953_6m	NCBI	ERR9752347	I953	Age in days	183
Infant gut	I992_12m	NCBI	ERR9752355	I992	Age in days	365
Infant gut	I992_3m	NCBI	ERR9752353	I992	Age in days	90
Infant gut	I992_3w	NCBI	ERR9752352	I992	Age in days	21
Infant gut	I992_6m	NCBI	ERR9752354	I992	Age in days	183
Winogradsky columns	W3-1 D	NCBI	SRR1123538	Buxton vegetable scraps 1	Depth in cm	12
Winogradsky columns	W3-2 A	NCBI	SRR1123542	Buxton vegetable scraps 2	Depth in cm	0
Winogradsky columns	W4-1 C	NCBI	SRR1123552	Buxton leaf litter 1	Depth in cm	8
Winogradsky columns	W6-1 B	NCBI	SRR1123335	Eph's leaf litter 1	Depth in cm	4
Winogradsky columns	W3-1 A	NCBI	SRR1123369	Buxton vegetable scraps 1	Depth in cm	0
Winogradsky columns	W5-2 B	NCBI	SRR1123613	Eph's vegetable scraps 2	Depth in cm	4
Winogradsky columns	W5-2 C	NCBI	SRR1123232	Eph's vegetable scraps 2	Depth in cm	8
Winogradsky columns	W5-3 B	NCBI	SRR1123340	Eph's vegetable scraps 3	Depth in cm	4
Winogradsky columns	W6-3 C	NCBI	SRR1123199	Eph's leaf litter 3	Depth in cm	8
Winogradsky columns	W4-2 B	NCBI	SRR1123684	Buxton leaf litter 2	Depth in cm	4
Winogradsky columns	W4-3 B	NCBI	SRR1123279	Buxton leaf litter 3	Depth in cm	4
Winogradsky columns	W5-1 D	NCBI	SRR1123311	Eph's vegetable scraps 1	Depth in cm	12
Winogradsky columns	W5-2 D	NCBI	SRR1123363	Eph's vegetable scraps 2	Depth in cm	12
Winogradsky columns	W5-3 D	NCBI	SRR1123372	Eph's vegetable scraps 3	Depth in cm	12
Winogradsky columns	W3-1 C	NCBI	SRR1123678	Buxton vegetable scraps 1	Depth in cm	8
Winogradsky columns	W3-3 B	NCBI	SRR1123454	Buxton vegetable scraps 3	Depth in cm	4
Winogradsky columns	W6-2 A	NCBI	SRR1123499	Eph's leaf litter 2	Depth in cm	0
Winogradsky columns	W6-2 B	NCBI	SRR1123341	Eph's leaf litter 2	Depth in cm	4
Winogradsky columns	W3-2 D	NCBI	SRR1123379	Buxton vegetable scraps 2	Depth in cm	12
Winogradsky columns	W4-2 D	NCBI	SRR1123117	Buxton leaf litter 2	Depth in cm	12
Winogradsky columns	W5-1 B	NCBI	SRR1123416	Eph's vegetable scraps 1	Depth in cm	4
Winogradsky columns	W6-1 A	NCBI	SRR1123330	Eph's leaf litter 1	Depth in cm	0
Winogradsky columns	W6-2 D	NCBI	SRR1123185	Eph's leaf litter 2	Depth in cm	12
Winogradsky columns	W6-3 A	NCBI	SRR1123220	Eph's leaf litter 3	Depth in cm	0
Winogradsky columns	W3-3 C	NCBI	SRR1123450	Buxton vegetable scraps 3	Depth in cm	8
Winogradsky columns	W6-3 E	NCBI	SRR1123118	Eph's leaf litter 3	Depth in cm	12
Winogradsky columns	W4-1 A	NCBI	SRR1123580	Buxton leaf litter 1	Depth in cm	0
Winogradsky columns	W4-2 A	NCBI	SRR1123466	Buxton leaf litter 2	Depth in cm	0
Winogradsky columns	W4-3 D	NCBI	SRR1123187	Buxton leaf litter 3	Depth in cm	12
Winogradsky columns	W5-1 C	NCBI	SRR1123374	Eph's vegetable scraps 1	Depth in cm	8
Winogradsky columns	W5-2 A	NCBI	SRR1123455	Eph's vegetable scraps 2	Depth in cm	0
Winogradsky columns	W5-3 A	NCBI	SRR1123180	Eph's vegetable scraps 3	Depth in cm	0
Winogradsky columns	W5-3 C	NCBI	SRR1123410	Eph's vegetable scraps 3	Depth in cm	8
Winogradsky columns	W6-1 D	NCBI	SRR1123284	Eph's leaf litter 1	Depth in cm	12
Winogradsky columns	W3-3 A	NCBI	SRR1123622	Buxton vegetable scraps 3	Depth in cm	0
Winogradsky columns	W3-3 D	NCBI	SRR1123547	Buxton vegetable scraps 3	Depth in cm	12
Winogradsky columns	W4-1 B	NCBI	SRR1123461	Buxton leaf litter 1	Depth in cm	4
Winogradsky columns	W4-1 D	NCBI	SRR1123244	Buxton leaf litter 1	Depth in cm	12
Winogradsky columns	W4-2 C	NCBI	SRR1123208	Buxton leaf litter 2	Depth in cm	8
Winogradsky columns	W4-3 A	NCBI	SRR1123576	Buxton leaf litter 3	Depth in cm	0
Winogradsky columns	W4-3 C	NCBI	SRR1123205	Buxton leaf litter 3	Depth in cm	8
Winogradsky columns	W5-1 A	NCBI	SRR1123275	Eph's vegetable scraps 1	Depth in cm	0
Winogradsky columns	W6-1 C	NCBI	SRR1123532	Eph's leaf litter 1	Depth in cm	8
Winogradsky columns	W6-3 B	NCBI	SRR1123412	Eph's leaf litter 3	Depth in cm	4
Winogradsky columns	W6-3 D	NCBI	SRR1123331	Eph's leaf litter 3	Depth in cm	12
Black Sea	BS307-5m-G1	NCBI	GCA_016779145.1	Ilumatobacteraceae bacterium BS307-5m-G1	Depth in meters	5
Black Sea	BS307-5m-G6	NCBI	GCA_016779005.1	Puniceispirillaceae bacterium BS307-5m-G6	Depth in meters	5
Black Sea	BS307-5m-G7	NCBI	GCA_016778985.1	Puniceispirillales bacterium BS307-5m-G7	Depth in meters	5
Black Sea	BS307-5m-G8	NCBI	GCA_016778965.1	Rhizobiales bacterium BS307-5m-G8	Depth in meters	5
Black Sea	BS307-5m-G9	NCBI	GCA_016778915.1	Puniceispirillaceae bacterium BS307-5m-G9	Depth in meters	5
Black Sea	BS307-5m-G12	NCBI	GCA_016778895.1	Puniceispirillum sp. BS307-5m-G12	Depth in meters	5
Black Sea	BS307-5m-G14	NCBI	GCA_016778845.1	Alphaproteobacteria bacterium BS307-5m-G14	Depth in meters	5
Black Sea	BS307-5m-G16	NCBI	GCA_016778765.1	Rhodobacteraceae bacterium BS307-5m-G16	Depth in meters	5
Black Sea	BS307-5m-G27	NCBI	GCA_016778585.1	Flavobacteriaceae bacterium BS307-5m-G27	Depth in meters	5
Black Sea	BS307-5m-G33	NCBI	GCA_016778465.1	Methylophilaceae bacterium BS307-5m-G33	Depth in meters	5
Black Sea	BS307-5m-G34	NCBI	GCA_016778445.1	Synechococcus sp. BS307-5m-G34	Depth in meters	5
Black Sea	BS307-5m-G38	NCBI	GCA_016778405.1	Synechococcus sp. BS307-5m-G38	Depth in meters	5
Black Sea	BS307-5m-G56	NCBI	GCA_016777985.1	Pirellulales bacterium BS307-5m-G56	Depth in meters	5
Black Sea	BS307-5m-G59	NCBI	GCA_016777945.1	Pedosphaerales bacterium BS307-5m-G59	Depth in meters	5
Black Sea	BS30m-G11	NCBI	GCA_016777665.1	Rhodobacteraceae bacterium BS30m-G11	Depth in meters	30
Black Sea	BS30m-G24	NCBI	GCA_016777425.1	Flavobacteriales bacterium BS30m-G24	Depth in meters	30
Black Sea	BS30m-G40	NCBI	GCA_016777095.1	Porticoccaceae bacterium BS30m-G40	Depth in meters	30
Black Sea	BS30m-G47	NCBI	GCA_016776945.1	Luminiphilus sp. BS30m-G47	Depth in meters	30
Black Sea	BS30m-G48	NCBI	GCA_016776925.1	Pirellulales bacterium BS30m-G48	Depth in meters	30
Black Sea	BS30m-G49	NCBI	GCA_016776905.1	Planctomycetes bacterium BS30m-G49	Depth in meters	30
Black Sea	BS30m-G53	NCBI	GCA_016776815.1	Akkermansiaceae bacterium BS30m-G53	Depth in meters	30
Black Sea	BS30m-G54	NCBI	GCA_016776805.1	Puniceicoccaceae bacterium BS30m-G54	Depth in meters	30
Black Sea	BS150m-G2	NCBI	GCA_016776745.1	Acidimicrobiia bacterium BS150m-G2	Depth in meters	150
Black Sea	BS150m-G7	NCBI	GCA_016776635.1	Alphaproteobacteria bacterium BS150m-G7	Depth in meters	150
Black Sea	BS150m-G8	NCBI	GCA_016776625.1	Alphaproteobacteria bacterium BS150m-G8	Depth in meters	150
Black Sea	BS150m-G9	NCBI	GCA_016776605.1	Alphaproteobacteria bacterium BS150m-G9	Depth in meters	150
Black Sea	BS150m-G13	NCBI	GCA_016776555.1	Chlorobium phaeobacteroides BS150m-G13	Depth in meters	150
Black Sea	BS150m-G14	NCBI	GCA_016776505.1	Bacteroidetes bacterium BS150m-G14	Depth in meters	150
Black Sea	BS150m-G24	NCBI	GCA_016784965.1	Bacteriovoracaceae bacterium BS150m-G24	Depth in meters	150
Black Sea	BS150m-G25	NCBI	GCA_016785005.1	Desulfobacula sp. BS150m-G25	Depth in meters	150
Black Sea	BS150m-G42	NCBI	GCA_016784605.1	Marinimicrobia bacterium BS150m-G42	Depth in meters	150
Black Sea	BS150m-G45	NCBI	GCA_016784525.1	Nitrospinaceae bacterium BS150m-G45	Depth in meters	150
Black Sea	BS150m-G71	NCBI	GCA_016784025.1	Marinimicrobia bacterium BS150m-G71	Depth in meters	150
Black Sea	BS750m-G3	NCBI	GCA_016783965.1	Alphaproteobacteria bacterium BS750m-G3	Depth in meters	750
Black Sea	BS750m-G6	NCBI	GCA_016783885.1	Bacteroidales bacterium BS750m-G6	Depth in meters	750
Black Sea	BS750m-G8	NCBI	GCA_016783915.1	Acidovorax sp. BS750m-G8	Depth in meters	750
Black Sea	BS750m-G14	NCBI	GCA_016783745.1	Omnitrophica bacterium BS750m-G14	Depth in meters	750
Black Sea	BS750m-G21	NCBI	GCA_016783605.1	Omnitrophica bacterium BS750m-G21	Depth in meters	750
Black Sea	BS750m-G43	NCBI	GCA_016783135.1	Dehalococcoidales bacterium BS750m-G43	Depth in meters	750
Black Sea	BS750m-G44	NCBI	GCA_016783145.1	Anaerolineae bacterium BS750m-G44	Depth in meters	750
Black Sea	BS750m-G57	NCBI	GCA_016782885.1	Phycisphaerae bacterium BS750m-G57	Depth in meters	750

## Sheet: Supplementary Dataset S3
Supplementary Dataset S3. Detailed statistics for evaluating Microbe Decoder with microbial isolates from the database or literature
Tool	Trait category	Trait value	True positives	True negatives	False positives	False negatives	Positive cases	Negative casess	Balanced accuracy	Sensitivity	Specificity	Precision	F1
Taxonomy	Type of metabolism (FAPROTAX)	aerobic ammonia oxidation	1	5182	0	0	1	5182	1	1	1	1	1
Taxonomy	Type of metabolism (FAPROTAX)	aerobic anoxygenic phototrophy	2	5169	2	10	12	5171	0.58314	0.166667	0.999613	0.5	0.25
Taxonomy	Type of metabolism (FAPROTAX)	aerobic chemoheterotrophy	2338	2720	91	34	2372	2811	0.976647	0.985666	0.967627	0.962536	0.973964
Taxonomy	Type of metabolism (FAPROTAX)	aliphatic non methane hydrocarbon degradation	13	5167	0	3	16	5167	0.90625	0.8125	1	1	0.896552
Taxonomy	Type of metabolism (FAPROTAX)	animal parasites or symbionts	161	4923	18	81	242	4941	0.830823	0.665289	0.996357	0.899441	0.764846
Taxonomy	Type of metabolism (FAPROTAX)	anoxygenic photoautotrophy	19	5151	1	12	31	5152	0.806355	0.612903	0.999806	0.95	0.745098
Taxonomy	Type of metabolism (FAPROTAX)	anoxygenic photoautotrophy H2 oxidizing	1	5171	2	9	10	5173	0.549807	0.1	0.999613	0.333333	0.153846
Taxonomy	Type of metabolism (FAPROTAX)	anoxygenic photoautotrophy S oxidizing	18	5158	1	6	24	5159	0.874903	0.75	0.999806	0.947368	0.837209
Taxonomy	Type of metabolism (FAPROTAX)	aromatic compound degradation	136	5020	3	24	160	5023	0.924701	0.85	0.999403	0.978417	0.909699
Taxonomy	Type of metabolism (FAPROTAX)	aromatic hydrocarbon degradation	14	5157	1	11	25	5158	0.779903	0.56	0.999806	0.933333	0.7
Taxonomy	Type of metabolism (FAPROTAX)	arsenate respiration	0	5178	1	4	4	5179	0.499903	0	0.999807	0	NA
Taxonomy	Type of metabolism (FAPROTAX)	arsenite oxidation detoxification	1	5178	3	1	2	5181	0.74971	0.5	0.999421	0.25	0.333333
Taxonomy	Type of metabolism (FAPROTAX)	cellulolysis	28	5131	6	18	46	5137	0.803764	0.608696	0.998832	0.823529	0.7
Taxonomy	Type of metabolism (FAPROTAX)	chemoheterotrophy	3120	1943	79	41	3161	2022	0.97398	0.987029	0.96093	0.975305	0.981132
Taxonomy	Type of metabolism (FAPROTAX)	chitinolysis	12	5156	3	12	24	5159	0.749709	0.5	0.999418	0.8	0.615385
Taxonomy	Type of metabolism (FAPROTAX)	dark hydrogen oxidation	62	5088	15	18	80	5103	0.88603	0.775	0.997061	0.805195	0.789809
Taxonomy	Type of metabolism (FAPROTAX)	dark iron oxidation	1	5170	3	9	10	5173	0.54971	0.1	0.99942	0.25	0.142857
Taxonomy	Type of metabolism (FAPROTAX)	dark oxidation of sulfur compounds	33	5125	12	13	46	5137	0.857528	0.717391	0.997664	0.733333	0.725275
Taxonomy	Type of metabolism (FAPROTAX)	dark sulfide oxidation	11	5156	7	9	20	5163	0.774322	0.55	0.998644	0.611111	0.578947
Taxonomy	Type of metabolism (FAPROTAX)	dark sulfur oxidation	20	5152	4	7	27	5156	0.869982	0.740741	0.999224	0.833333	0.784314
Taxonomy	Type of metabolism (FAPROTAX)	dark thiosulfate oxidation	13	5149	8	13	26	5157	0.749224	0.5	0.998449	0.619048	0.553191
Taxonomy	Type of metabolism (FAPROTAX)	denitrification	6	5144	10	23	29	5154	0.602478	0.206897	0.99806	0.375	0.266667
Taxonomy	Type of metabolism (FAPROTAX)	dissimilatory arsenate reduction	0	5176	1	6	6	5177	0.499903	0	0.999807	0	NA
Taxonomy	Type of metabolism (FAPROTAX)	dissimilatory arsenite oxidation	1	5178	3	1	2	5181	0.74971	0.5	0.999421	0.25	0.333333
Taxonomy	Type of metabolism (FAPROTAX)	fermentation	588	4509	39	47	635	4548	0.958705	0.925984	0.991425	0.937799	0.931854
Taxonomy	Type of metabolism (FAPROTAX)	fumarate respiration	8	5154	5	16	24	5159	0.666182	0.333333	0.999031	0.615385	0.432432
Taxonomy	Type of metabolism (FAPROTAX)	human associated	59	5035	14	75	134	5049	0.718763	0.440299	0.997227	0.808219	0.570048
Taxonomy	Type of metabolism (FAPROTAX)	human gut	30	5127	10	16	46	5137	0.825114	0.652174	0.998053	0.75	0.697674
Taxonomy	Type of metabolism (FAPROTAX)	human pathogens all	29	5090	2	62	91	5092	0.659144	0.318681	0.999607	0.935484	0.47541
Taxonomy	Type of metabolism (FAPROTAX)	human pathogens gastroenteritis	2	5174	2	5	7	5176	0.642664	0.285714	0.999614	0.5	0.363636
Taxonomy	Type of metabolism (FAPROTAX)	human pathogens meningitis	4	5173	0	6	10	5173	0.7	0.4	1	1	0.571429
Taxonomy	Type of metabolism (FAPROTAX)	hydrocarbon degradation	111	5055	4	13	124	5059	0.947185	0.895161	0.999209	0.965217	0.92887
Taxonomy	Type of metabolism (FAPROTAX)	hydrogenotrophic methanogenesis	44	5138	0	1	45	5138	0.988889	0.977778	1	1	0.988764
Taxonomy	Type of metabolism (FAPROTAX)	intracellular parasites	56	5125	0	2	58	5125	0.982759	0.965517	1	1	0.982456
Taxonomy	Type of metabolism (FAPROTAX)	invertebrate parasites	12	5158	2	11	23	5160	0.760676	0.521739	0.999612	0.857143	0.648649
Taxonomy	Type of metabolism (FAPROTAX)	iron respiration	8	5149	9	17	25	5158	0.659128	0.32	0.998255	0.470588	0.380952
Taxonomy	Type of metabolism (FAPROTAX)	knallgas bacteria	12	5164	2	5	17	5166	0.852748	0.705882	0.999613	0.857143	0.774194
Taxonomy	Type of metabolism (FAPROTAX)	mammal gut	30	5127	10	16	46	5137	0.825114	0.652174	0.998053	0.75	0.697674
Taxonomy	Type of metabolism (FAPROTAX)	manganese oxidation	9	5170	0	4	13	5170	0.846154	0.692308	1	1	0.818182
Taxonomy	Type of metabolism (FAPROTAX)	manganese respiration	1	5172	1	9	10	5173	0.549903	0.1	0.999807	0.5	0.166667
Taxonomy	Type of metabolism (FAPROTAX)	methanogenesis	56	5127	0	0	56	5127	1	1	1	1	1
Taxonomy	Type of metabolism (FAPROTAX)	methanogenesis by CO2 reduction with H2	44	5138	0	1	45	5138	0.988889	0.977778	1	1	0.988764
Taxonomy	Type of metabolism (FAPROTAX)	methanogenesis by disproportionation of methyl groups	9	5174	0	0	9	5174	1	1	1	1	1
Taxonomy	Type of metabolism (FAPROTAX)	methanogenesis using formate	4	5174	0	5	9	5174	0.722222	0.444444	1	1	0.615385
Taxonomy	Type of metabolism (FAPROTAX)	methanol oxidation	31	5147	0	5	36	5147	0.930556	0.861111	1	1	0.925373
Taxonomy	Type of metabolism (FAPROTAX)	methanotrophy	29	5154	0	0	29	5154	1	1	1	1	1
Taxonomy	Type of metabolism (FAPROTAX)	methylotrophy	60	5119	0	4	64	5119	0.96875	0.9375	1	1	0.967742
Taxonomy	Type of metabolism (FAPROTAX)	nitrate ammonification	8	5168	2	5	13	5170	0.807499	0.615385	0.999613	0.8	0.695652
Taxonomy	Type of metabolism (FAPROTAX)	nitrate denitrification	6	5147	8	22	28	5155	0.606367	0.214286	0.998448	0.428571	0.285714
Taxonomy	Type of metabolism (FAPROTAX)	nitrate reduction	287	4680	52	164	451	4732	0.812687	0.636364	0.989011	0.846608	0.726582
Taxonomy	Type of metabolism (FAPROTAX)	nitrate respiration	95	5020	17	51	146	5037	0.823655	0.650685	0.996625	0.848214	0.736434
Taxonomy	Type of metabolism (FAPROTAX)	nitrification	1	5182	0	0	1	5182	1	1	1	1	1
Taxonomy	Type of metabolism (FAPROTAX)	nitrite ammonification	8	5167	2	6	14	5169	0.785521	0.571429	0.999613	0.8	0.666667
Taxonomy	Type of metabolism (FAPROTAX)	nitrite denitrification	6	5145	10	22	28	5155	0.606173	0.214286	0.99806	0.375	0.272727
Taxonomy	Type of metabolism (FAPROTAX)	nitrite respiration	16	5125	10	32	48	5135	0.665693	0.333333	0.998053	0.615385	0.432432
Taxonomy	Type of metabolism (FAPROTAX)	nitrogen fixation	128	5021	7	27	155	5028	0.912207	0.825806	0.998608	0.948148	0.882759
Taxonomy	Type of metabolism (FAPROTAX)	nitrogen respiration	97	5015	17	54	151	5032	0.819503	0.642384	0.996622	0.850877	0.732075
Taxonomy	Type of metabolism (FAPROTAX)	nitrous oxide denitrification	0	5180	1	2	2	5181	0.499903	0	0.999807	0	NA
Taxonomy	Type of metabolism (FAPROTAX)	oxygenic photoautotrophy	1549	3634	0	0	1549	3634	1	1	1	1	1
Taxonomy	Type of metabolism (FAPROTAX)	photoautotrophy	1568	3604	1	10	1578	3605	0.996693	0.993663	0.999723	0.999363	0.996505
Taxonomy	Type of metabolism (FAPROTAX)	photoheterotrophy	16	5148	1	18	34	5149	0.735197	0.470588	0.999806	0.941176	0.627451
Taxonomy	Type of metabolism (FAPROTAX)	photosynthetic cyanobacteria	1549	3634	0	0	1549	3634	1	1	1	1	1
Taxonomy	Type of metabolism (FAPROTAX)	phototrophy	1582	3583	1	17	1599	3584	0.994545	0.989368	0.999721	0.999368	0.994343
Taxonomy	Type of metabolism (FAPROTAX)	plant pathogen	13	5142	1	27	40	5143	0.662403	0.325	0.999806	0.928571	0.481481
Taxonomy	Type of metabolism (FAPROTAX)	plastic degradation	1	5172	2	8	9	5174	0.555362	0.111111	0.999613	0.333333	0.166667
Taxonomy	Type of metabolism (FAPROTAX)	predatory or exoparasitic	3	5180	0	0	3	5180	1	1	1	1	1
Taxonomy	Type of metabolism (FAPROTAX)	reductive acetogenesis	3	5174	1	5	8	5175	0.687403	0.375	0.999807	0.75	0.5
Taxonomy	Type of metabolism (FAPROTAX)	respiration of sulfur compounds	142	5023	7	11	153	5030	0.963356	0.928105	0.998608	0.95302	0.940397
Taxonomy	Type of metabolism (FAPROTAX)	sulfate respiration	104	5077	2	0	104	5079	0.999803	1	0.999606	0.981132	0.990476
Taxonomy	Type of metabolism (FAPROTAX)	sulfite respiration	13	5148	10	12	25	5158	0.759031	0.52	0.998061	0.565217	0.541667
Taxonomy	Type of metabolism (FAPROTAX)	sulfur respiration	41	5115	15	12	53	5130	0.88533	0.773585	0.997076	0.732143	0.752294
Taxonomy	Type of metabolism (FAPROTAX)	thiosulfate respiration	13	5146	15	9	22	5161	0.794001	0.590909	0.997094	0.464286	0.52
Taxonomy	Type of metabolism (FAPROTAX)	ureolysis	94	4972	33	84	178	5005	0.760748	0.52809	0.993407	0.740157	0.616393
Taxonomy	Type of metabolism (FAPROTAX)	xylanolysis	35	5110	7	31	66	5117	0.764468	0.530303	0.998632	0.833333	0.648148
Taxonomy	Type of metabolism (Fermentation Explorer)	Fermentation	689	1644	70	56	745	1714	0.941996	0.924832	0.95916	0.907773	0.916223
Taxonomy	Type of metabolism (Fermentation Explorer)	Methanogenesis	40	2419	0	0	40	2419	1	1	1	1	1
Taxonomy	Type of metabolism (Fermentation Explorer)	Other	1608	711	74	66	1674	785	0.933153	0.960573	0.905732	0.956005	0.958284
Taxonomy	Metabolites produced (Fermentation Explorer)	2-methylpropionate	1	477	0	0	1	477	1	1	1	1	1
Taxonomy	Metabolites produced (Fermentation Explorer)	2,3-butanediol	11	460	3	4	15	463	0.863427	0.733333	0.993521	0.785714	0.758621
Taxonomy	Metabolites produced (Fermentation Explorer)	acetate	365	81	25	7	372	106	0.872667	0.981183	0.764151	0.935897	0.958005
Taxonomy	Metabolites produced (Fermentation Explorer)	acetoin	1	473	0	4	5	473	0.6	0.2	1	1	0.333333
Taxonomy	Metabolites produced (Fermentation Explorer)	alanine	3	472	1	2	5	473	0.798943	0.6	0.997886	0.75	0.666667
Taxonomy	Metabolites produced (Fermentation Explorer)	alpha-ketoglutarate	1	477	0	0	1	477	1	1	1	1	1
Taxonomy	Metabolites produced (Fermentation Explorer)	butyrate	55	388	20	15	70	408	0.868347	0.785714	0.95098	0.733333	0.758621
Taxonomy	Metabolites produced (Fermentation Explorer)	CH4	39	438	0	1	40	438	0.9875	0.975	1	1	0.987342
Taxonomy	Metabolites produced (Fermentation Explorer)	CO2	91	329	17	41	132	346	0.82013	0.689394	0.950867	0.842593	0.758333
Taxonomy	Metabolites produced (Fermentation Explorer)	D-lactate	14	462	0	2	16	462	0.9375	0.875	1	1	0.933333
Taxonomy	Metabolites produced (Fermentation Explorer)	ethanol	111	290	29	48	159	319	0.803602	0.698113	0.909091	0.792857	0.742475
Taxonomy	Metabolites produced (Fermentation Explorer)	formate	133	267	46	32	165	313	0.829548	0.806061	0.853035	0.743017	0.773256
Taxonomy	Metabolites produced (Fermentation Explorer)	H2	82	319	39	38	120	358	0.787197	0.683333	0.891061	0.677686	0.680498
Taxonomy	Metabolites produced (Fermentation Explorer)	H2S	0	476	1	1	1	477	0.498952	0	0.997904	0	NA
Taxonomy	Metabolites produced (Fermentation Explorer)	isobutyrate	12	437	16	13	25	453	0.72234	0.48	0.96468	0.428571	0.45283
Taxonomy	Metabolites produced (Fermentation Explorer)	isocaproate	1	475	0	2	3	475	0.666667	0.333333	1	1	0.5
Taxonomy	Metabolites produced (Fermentation Explorer)	isovalerate	25	424	20	9	34	444	0.845125	0.735294	0.954955	0.555556	0.632911
Taxonomy	Metabolites produced (Fermentation Explorer)	L-lactate	11	454	0	13	24	454	0.729167	0.458333	1	1	0.628571
Taxonomy	Metabolites produced (Fermentation Explorer)	lactate	221	157	56	44	265	213	0.785526	0.833962	0.737089	0.797834	0.815498
Taxonomy	Metabolites produced (Fermentation Explorer)	NH3	0	475	1	2	2	476	0.49895	0	0.997899	0	NA
Taxonomy	Metabolites produced (Fermentation Explorer)	phenylacetate	1	475	0	2	3	475	0.666667	0.333333	1	1	0.5
Taxonomy	Metabolites produced (Fermentation Explorer)	propionate	57	367	28	26	83	395	0.80793	0.686747	0.929114	0.670588	0.678571
Taxonomy	Metabolites produced (Fermentation Explorer)	pyruvate	16	455	0	7	23	455	0.847826	0.695652	1	1	0.820513
Taxonomy	Metabolites produced (Fermentation Explorer)	succinate	87	301	19	71	158	320	0.745629	0.550633	0.940625	0.820755	0.659091
Taxonomy	Metabolites produced (Fermentation Explorer)	valerate	2	476	0	0	2	476	1	1	1	1	1
Taxonomy	Gram stain (BacDive)	negative	1803	1123	20	51	1854	1143	0.977497	0.972492	0.982502	0.989029	0.980691
Taxonomy	Gram stain (BacDive)	positive	1117	1791	68	21	1138	1859	0.972484	0.981547	0.963421	0.942616	0.961687
Taxonomy	Gram stain (BacDive)	variable	1	2955	9	32	33	2964	0.513633	0.030303	0.996964	0.1	0.0465116
Taxonomy	Motility (BacDive)	negative	1446	840	240	274	1720	1080	0.809238	0.840698	0.777778	0.857651	0.84909
Taxonomy	Motility (BacDive)	positive	952	1331	283	234	1186	1614	0.813679	0.802698	0.824659	0.77085	0.786452
Taxonomy	Oxygen tolerance (BacDive)	aerobe	1635	1029	432	167	1802	1461	0.805819	0.907325	0.704312	0.791001	0.84518
Taxonomy	Oxygen tolerance (BacDive)	aerotolerant	1	3259	0	3	4	3259	0.625	0.25	1	1	0.4
Taxonomy	Oxygen tolerance (BacDive)	anaerobe	626	2480	70	87	713	2550	0.925265	0.87798	0.972549	0.899425	0.888573
Taxonomy	Oxygen tolerance (BacDive)	facultative aerobe	0	3225	7	31	31	3232	0.498917	0	0.997834	0	NA
Taxonomy	Oxygen tolerance (BacDive)	facultative anaerobe	342	2551	188	182	524	2739	0.792017	0.652672	0.931362	0.645283	0.648956
Taxonomy	Oxygen tolerance (BacDive)	microaerophile	181	2891	80	111	292	2971	0.796468	0.619863	0.973073	0.693487	0.654611
Taxonomy	Oxygen tolerance (BacDive)	obligate aerobe	212	2502	201	348	560	2703	0.652105	0.378571	0.925638	0.513317	0.435766
Taxonomy	Oxygen tolerance (BacDive)	obligate anaerobe	9	3185	18	51	60	3203	0.57219	0.15	0.99438	0.333333	0.206897
Taxonomy	Spore formation (BacDive)	negative	942	455	29	31	973	484	0.954111	0.96814	0.940083	0.970134	0.969136
Taxonomy	Spore formation (BacDive)	positive	466	920	34	37	503	954	0.945401	0.926441	0.964361	0.932	0.929212
Taxonomy	Metabolites utilized (Fermentation Explorer)	acetate	4	402	2	2	6	404	0.830858	0.666667	0.99505	0.666667	0.666667
Taxonomy	Metabolites utilized (Fermentation Explorer)	carbohydrates	21	382	3	4	25	385	0.916104	0.84	0.992208	0.875	0.857143
Taxonomy	Metabolites utilized (Fermentation Explorer)	cellobiose	2	406	0	2	4	406	0.75	0.5	1	1	0.666667
Taxonomy	Metabolites utilized (Fermentation Explorer)	cellulose	3	403	1	3	6	404	0.748762	0.5	0.997525	0.75	0.6
Taxonomy	Metabolites utilized (Fermentation Explorer)	crotonate	0	407	1	2	2	408	0.498775	0	0.997549	0	NA
Taxonomy	Metabolites utilized (Fermentation Explorer)	dimethylamine	6	402	1	1	7	403	0.927331	0.857143	0.997519	0.857143	0.857143
Taxonomy	Metabolites utilized (Fermentation Explorer)	dimethylsulfide	0	405	1	4	4	406	0.498768	0	0.997537	0	NA
Taxonomy	Metabolites utilized (Fermentation Explorer)	ethanol	0	408	1	1	1	409	0.498778	0	0.997555	0	NA
Taxonomy	Metabolites utilized (Fermentation Explorer)	formate	15	387	8	0	15	395	0.989873	1	0.979747	0.652174	0.789474
Taxonomy	Metabolites utilized (Fermentation Explorer)	fructose	3	405	0	2	5	405	0.8	0.6	1	1	0.75
Taxonomy	Metabolites utilized (Fermentation Explorer)	galactose	1	409	0	0	1	409	1	1	1	1	1
Taxonomy	Metabolites utilized (Fermentation Explorer)	gallate	1	409	0	0	1	409	1	1	1	1	1
Taxonomy	Metabolites utilized (Fermentation Explorer)	glucose	156	190	21	43	199	211	0.842197	0.78392	0.900474	0.881356	0.829787
Taxonomy	Metabolites utilized (Fermentation Explorer)	glycerol	0	407	1	2	2	408	0.498775	0	0.997549	0	NA
Taxonomy	Metabolites utilized (Fermentation Explorer)	hexose	10	396	4	0	10	400	0.995	1	0.99	0.714286	0.833333
Taxonomy	Metabolites utilized (Fermentation Explorer)	hexoses	26	384	0	0	26	384	1	1	1	1	1
Taxonomy	Metabolites utilized (Fermentation Explorer)	L-malate	2	407	1	0	2	408	0.998775	1	0.997549	0.666667	0.8
Taxonomy	Metabolites utilized (Fermentation Explorer)	maltose	0	408	1	1	1	409	0.498778	0	0.997555	0	NA
Taxonomy	Metabolites utilized (Fermentation Explorer)	methanol	11	397	2	0	11	399	0.997494	1	0.994987	0.846154	0.916667
Taxonomy	Metabolites utilized (Fermentation Explorer)	methylamine	7	397	6	0	7	403	0.992556	1	0.985112	0.538462	0.7
Taxonomy	Metabolites utilized (Fermentation Explorer)	PYG	8	375	9	18	26	384	0.642127	0.307692	0.976562	0.470588	0.372093
Taxonomy	Metabolites utilized (Fermentation Explorer)	pyruvate	4	402	1	3	7	403	0.784474	0.571429	0.997519	0.8	0.666667
Taxonomy	Metabolites utilized (Fermentation Explorer)	serine	1	409	0	0	1	409	1	1	1	1	1
Taxonomy	Metabolites utilized (Fermentation Explorer)	succinate	1	409	0	0	1	409	1	1	1	1	1
Taxonomy	Metabolites utilized (Fermentation Explorer)	sugars	4	398	5	3	7	403	0.779511	0.571429	0.987593	0.444444	0.5
Taxonomy	Metabolites utilized (Fermentation Explorer)	trimethylamine	10	397	3	0	10	400	0.99625	1	0.9925	0.769231	0.869565
Taxonomy	Metabolites utilized (Fermentation Explorer)	trypticase-glucose-yeast extract	4	406	0	0	4	406	1	1	1	1	1
Taxonomy	Pathogenicity (BacDive)	animal	167	40	5	5	172	45	0.92991	0.97093	0.888889	0.97093	0.97093
Taxonomy	Pathogenicity (BacDive)	human	30	138	22	27	57	160	0.694408	0.526316	0.8625	0.576923	0.550459
Taxonomy	Pathogenicity (BacDive)	plant	42	166	5	4	46	171	0.941902	0.913043	0.97076	0.893617	0.903226
Metabolic networks	Fermentation of glucose	NA	27	22	50	1	28	72	0.634921	0.964286	0.305556	0.350649	0.514286
Metabolic networks	Fermentation of other hexoses	NA	17	29	51	3	20	80	0.60625	0.85	0.3625	0.25	0.386364
Metabolic networks	Fermentation of pentoses	NA	10	54	36	0	10	90	0.8	1	0.6	0.217391	0.357143
Metabolic networks	Aerobic respiration (generic)	NA	60	18	21	1	61	39	0.722573	0.983607	0.461538	0.740741	0.84507
Metabolic networks	Aerobic respiration of glucose	NA	23	58	13	6	29	71	0.805002	0.793103	0.816901	0.638889	0.707692
Metabolic networks	Aerobic respiration of other hexoses	NA	12	63	22	3	15	85	0.770588	0.8	0.741176	0.352941	0.489796
Metabolic networks	Aerobic respiration of pentoses	NA	4	78	16	2	6	94	0.748227	0.666667	0.829787	0.2	0.307692
Metabolic networks	Aerobic respiration of methane and methanol	NA	7	86	7	0	7	93	0.962366	1	0.924731	0.5	0.666667
Metabolic networks	Aerobic respiration of carbon monoxide	NA	3	85	11	1	4	96	0.817708	0.75	0.885417	0.214286	0.333333
Metabolic networks	Aerobic respiration of ammonia (nitrification)	NA	2	98	0	0	2	98	1	1	1	1	1
Metabolic networks	Aerobic respiration of nitrite (nitrification)	NA	2	68	30	0	2	98	0.846939	1	0.693878	0.0625	0.117647
Metabolic networks	Aerobic respiration of sulfur compounds	NA	15	64	21	0	15	85	0.876471	1	0.752941	0.416667	0.588235
Metabolic networks	Aerobic respiration of iron compounds	NA	2	98	0	0	2	98	1	1	1	1	1
Metabolic networks	Aerobic respiration of arsenic compounds	NA	3	94	3	0	3	97	0.984536	1	0.969072	0.5	0.666667
Metabolic networks	Aerobic respiration of hydrogen	NA	13	55	31	1	14	86	0.784053	0.928571	0.639535	0.295455	0.448276
Metabolic networks	Nitrate respiration (generic) (dissimilatory nitrate reduction)	NA	31	56	6	7	38	62	0.859508	0.815789	0.903226	0.837838	0.826667
Metabolic networks	Nitrate respiration of glucose (dissimilatory nitrate reduction)	NA	7	72	19	2	9	91	0.784493	0.777778	0.791209	0.269231	0.4
Metabolic networks	Sulfur compound respiration (generic)	NA	14	69	13	4	18	82	0.809621	0.777778	0.841463	0.518519	0.622222
Metabolic networks	Sulfate respiration (generic) (dissimilatory sulfate reduction)	NA	6	88	4	2	8	92	0.853261	0.75	0.956522	0.6	0.666667
Metabolic networks	Sulfate respiration of pyruvate (dissimilatory sulfate reduction)	NA	6	83	10	1	7	93	0.874808	0.857143	0.892473	0.375	0.521739
Metabolic networks	Sulfate respiration of phosphite	NA	1	98	1	0	1	99	0.994949	1	0.989899	0.5	0.666667
Metabolic networks	Sulfur respiration (generic)	NA	5	84	7	4	9	91	0.739316	0.555556	0.923077	0.416667	0.47619
Metabolic networks	Sulfur respiration of glucose	NA	1	95	4	0	1	99	0.979798	1	0.959596	0.2	0.333333
Metabolic networks	Sulfite respiration (generic)	NA	9	78	10	3	12	88	0.818182	0.75	0.886364	0.473684	0.580645
Metabolic networks	Tetrathionate respiration (generic)	NA	3	81	16	0	3	97	0.917526	1	0.835052	0.157895	0.272727
Metabolic networks	Thiosulfate respiration (generic)	NA	10	81	8	1	11	89	0.909602	0.909091	0.910112	0.555556	0.689655
Metabolic networks	Chlorate respiration (generic)	NA	2	97	1	0	2	98	0.994898	1	0.989796	0.666667	0.8
Metabolic networks	Selenate respiration (generic)	NA	2	92	3	3	5	95	0.684211	0.4	0.968421	0.4	0.4
Metabolic networks	Fumarate respiration (generic)	NA	12	27	60	1	13	87	0.616711	0.923077	0.310345	0.166667	0.282353
Metabolic networks	Trimethylamine N-oxide (TMAO) respiration (generic)	NA	7	83	9	1	8	92	0.888587	0.875	0.902174	0.4375	0.583333
Metabolic networks	Dimethyl sulfoxide (DMSO) respiration (generic)	NA	4	82	9	5	9	91	0.672772	0.444444	0.901099	0.307692	0.363636
Metabolic networks	Organohalide respiration (generic)	NA	4	96	0	0	4	96	1	1	1	1	1
Metabolic networks	Sulfur disproportionation	NA	3	96	0	1	4	96	0.875	0.75	1	1	0.857143
Metabolic networks	Methanogenesis	NA	8	92	0	0	8	92	1	1	1	1	1
Metabolic networks	Acetogenesis	NA	4	92	4	0	4	96	0.979167	1	0.958333	0.5	0.666667
Metabolic networks	Nitrogen fixation	NA	24	61	14	1	25	75	0.886667	0.96	0.813333	0.631579	0.761905
Metabolic networks	Phototrophy	NA	15	84	1	0	15	85	0.994118	1	0.988235	0.9375	0.967742
Metabolic networks	Oxygenic photosynthesis	NA	3	97	0	0	3	97	1	1	1	1	1
Machine learning	Acetate (end product)	NA	65	22	24	272	296	87	0.833023	0.918919	0.747126	0.92517	0.922034
Machine learning	Aerobe (oxygen tolerance)	NA	410	39	65	1914	1979	449	0.940148	0.967155	0.91314	0.980031	0.97355
Machine learning	Aerobic chemoheterotrophy (type of metabolism)	NA	675	217	70	1663	1733	892	0.858167	0.959608	0.756726	0.884574	0.920565
Machine learning	Anaerobe (oxygen tolerance)	NA	1713	160	48	507	555	1873	0.914045	0.913514	0.914576	0.76012	0.829787
Machine learning	Butyrate (end product)	NA	274	29	14	66	80	303	0.864645	0.825	0.90429	0.694737	0.754286
Machine learning	CH4 (end product)	NA	358	0	0	25	25	358	1	1	1	1	1
Machine learning	Ethanol (end product)	NA	172	96	9	106	115	268	0.781765	0.921739	0.641791	0.524752	0.66877
Machine learning	Fermentation (type of metabolism)	NA	1209	112	69	489	558	1321	0.89578	0.876344	0.915216	0.813644	0.843831
Machine learning	Formate (end product)	NA	180	66	32	105	137	246	0.749065	0.766423	0.731707	0.614035	0.681818
Machine learning	Gram negative (gram stain)	NA	863	11	53	1315	1368	874	0.974336	0.961257	0.987414	0.991704	0.976244
Machine learning	Gram positive (gram stain)	NA	1311	57	11	863	874	1368	0.972874	0.987414	0.958333	0.938043	0.962096
Machine learning	H2 (end product)	NA	221	71	12	79	91	292	0.812491	0.868132	0.756849	0.526667	0.655602
Machine learning	Iron respiration (type of metabolism)	NA	2567	38	12	8	20	2605	0.692706	0.4	0.985413	0.173913	0.242424
Machine learning	Isobutyrate (end product)	NA	343	17	11	12	23	360	0.737258	0.521739	0.952778	0.413793	0.461538
Machine learning	Isovalerate (end product)	NA	333	12	14	24	38	345	0.798398	0.631579	0.965217	0.666667	0.648649
Machine learning	Lactate (end product)	NA	118	38	32	194	226	156	0.807409	0.858407	0.75641	0.836207	0.847162
Machine learning	Methanogenesis (type of metabolism)	NA	1861	0	0	18	18	1861	1	1	1	1	1
Machine learning	Motility positive (motility)	NA	923	270	120	793	913	1193	0.821122	0.868565	0.77368	0.746002	0.802632
Machine learning	Nitrate reduction (type of metabolism)	NA	2122	157	152	194	346	2279	0.745902	0.560694	0.93111	0.552707	0.556671
Machine learning	Oxygenic photoautotrophy (type of metabolism)	NA	2617	0	0	8	8	2617	1	1	1	1	1
Machine learning	Photoautotrophy (type of metabolism)	NA	2592	2	7	24	31	2594	0.886711	0.774194	0.999229	0.923077	0.842105
Machine learning	Phototrophy (type of metabolism)	NA	2574	8	5	38	43	2582	0.940311	0.883721	0.996902	0.826087	0.853933
Machine learning	Propionate (end product)	NA	272	29	13	69	82	301	0.872559	0.841463	0.903654	0.704082	0.766667
Machine learning	Pyruvate (end product)	NA	371	0	4	8	12	371	0.833333	0.666667	1	1	0.8
Machine learning	Slow growth (incubation period)	NA	700	62	43	282	325	762	0.893164	0.867692	0.918635	0.819767	0.843049
Machine learning	Spore positive (spore formation)	NA	689	30	13	328	341	719	0.960076	0.961877	0.958275	0.916201	0.938484
Machine learning	Succinate (end product)	NA	218	49	26	90	116	267	0.796171	0.775862	0.816479	0.647482	0.705882
Machine learning	Sulfate respiration (type of metabolism)	NA	2546	3	2	74	76	2549	0.986254	0.973684	0.998823	0.961039	0.96732
Machine learning	Sulfur compound respiration (type of metabolism)	NA	2493	28	6	98	104	2521	0.9656	0.942308	0.988893	0.777778	0.852174
Machine learning	Sulfur respiration (type of metabolism)	NA	2567	32	4	22	26	2599	0.916921	0.846154	0.987688	0.407407	0.55

## Sheet: Supplementary Dataset S4
Supplementary Dataset S4. Detailed statistics for evaluating Microbe Decoder with microbial isolates characterized in our lab
Tool or prediction1	Trait category	Number of traits	True positives	True negatives	False positives	False negatives	Positive cases	Negative casess	Balanced accuracy	Sensitivity	Specificity	Precision	F1
BacDive-AI	Type of metabolism	NA	NA	NA	NA	NA	NA	NA	NA	NA	NA	NA	NA
BacDive-AI	Metabolites produced	NA	NA	NA	NA	NA	NA	NA	NA	NA	NA	NA	NA
BacDive-AI	Other traits	4	10	9	1	0	10	10	0.95	1	0.9	0.909091	0.952381
DRAM	Type of metabolism	NA	NA	NA	NA	NA	NA	NA	NA	NA	NA	NA	NA
DRAM	Metabolites produced	6	15	8	3	4	19	11	0.758373	0.789474	0.727273	0.833333	0.810811
DRAM	Other traits	NA	NA	NA	NA	NA	NA	NA	NA	NA	NA	NA	NA
Ensemble	Type of metabolism	3	7	8	0	0	7	8	1	1	1	1	1
Ensemble	Metabolites produced	10	24	21	1	4	28	22	0.905844	0.857143	0.954545	0.96	0.90566
Ensemble	Other traits	4	10	9	1	0	10	10	0.95	1	0.9	0.909091	0.952381
FAPROTAX	Type of metabolism	3	1	8	0	6	7	8	0.571429	0.142857	1	1	0.25
FAPROTAX	Metabolites produced	NA	NA	NA	NA	NA	NA	NA	NA	NA	NA	NA	NA
FAPROTAX	Other traits	NA	NA	NA	NA	NA	NA	NA	NA	NA	NA	NA	NA
Machine learning	Type of metabolism	3	7	8	0	0	7	8	1	1	1	1	1
Machine learning	Metabolites produced	10	26	20	2	2	28	22	0.918831	0.928571	0.909091	0.928571	0.928571
Machine learning	Other traits	4	10	9	1	0	10	10	0.95	1	0.9	0.909091	0.952381
Networks	Type of metabolism	3	7	7	1	0	7	8	0.9375	1	0.875	0.875	0.933333
Networks	Metabolites produced	8	19	13	2	6	25	15	0.813333	0.76	0.866667	0.904762	0.826087
Networks	Other traits	NA	NA	NA	NA	NA	NA	NA	NA	NA	NA	NA	NA
Taxonomy	Type of metabolism	3	5	8	0	2	7	8	0.857143	0.714286	1	1	0.833333
Taxonomy	Metabolites produced	10	20	21	1	8	28	22	0.834416	0.714286	0.954545	0.952381	0.816327
Taxonomy	Other traits	4	9	8	2	1	10	10	0.85	0.9	0.8	0.818182	0.857143
1The ensemble prediction is the average of taxonomy, metabolic networks, and machine learning
